# Supplementary material for: Bis(2-carboxybenzo­ato-κO 1)bis­[1-cyclo­propyl-6-fluoro-4-oxo-7-(piperazin-4-ium-1-yl)-1,4-dihydro­quinoline-3-carboxyl­ato-κ2 O 3,O 4]manganese(II) dihydrate
Source: Acta Crystallogr Sect E Struct Rep Online. 2011 Apr 7;67(Pt 5):m538–9. doi: 10.1107/S1600536811011615 (PMC3089319; doi:10.1107/S1600536811011615)
Supplement: Supplementary file 1 [file e-67-0m538-sup1.cif]

##############################################################################
#                                                                            #
# This CIF contains the data in a paper accepted for publication in          #
# Acta Crystallographica Section E. It conforms to the requirements of       #
# Notes for Authors for Acta Crystallographica Section E, and has been       #
# peer reviewed under the auspices of the IUCr Commission on Journals.       #
#                                                                            #
# Full details of the Crystallographic Information File format               #
# are given in the paper "The Crystallographic Information File (CIF):       #
# a New Standard Archive File for Crystallography" by S. R. Hall, F. H.      #
# Allen and I. D. Brown [Acta Cryst. (1991), A47, 655-685].                  #
#                                                                            #
# The current version of the core CIF dictionary is obtainable from          #
# ftp://ftp.iucr.org/pub/cif_core.dic.                                       #
#                                                                            #
# Software is freely available for graphical display of the structure(s)     #
# in this CIF. For information consult the CIF software page                 #
# http://www.iucr.org/resources/cif/software.                                #
#                                                                            #
# This file may be used for bona fide research purposes within the           #
# scientific community so long as proper attribution is given to the journal # 
# article from which it was obtained.                                        #
#                                                                            #
##############################################################################
data_I
_audit_creation_method     SHELXL-97
_chemical_name_systematic
;
Bis(2-carboxybenzoato-\k<i>O</i>^1^)bis[1-cyclopropyl-6-fluoro-4-oxo-
7-(piperazin-4-ium-1-yl)-1,4-dihydroquinoline-3-carboxylato-
\k^2^<i>O</i>^3^,<i>O</i>^4^]manganese(II) dihydrate
;
_chemical_name_common
;
;
_chemical_formula_moiety     'C50 H46 F2 Mn N6 O14, 2(H2 O)'
_chemical_formula_sum     'C50 H50 F2 Mn N6 O16'
_chemical_formula_iupac     '[Mn (C17 H18 F N3 O3)2 (C8 H5 O4)2], 2H2 O'
_chemical_formula_weight     1083.90
_chemical_melting_point     ?
_symmetry_cell_setting     monoclinic
_symmetry_space_group_name_H-M     'P 21/n'
_symmetry_space_group_name_hall     '-P 2yn'
loop_
    _symmetry_equiv_pos_as_xyz
    'x, y, z'
    '-x+1/2, y+1/2, -z+1/2'
    '-x, -y, -z'
    'x-1/2, -y-1/2, z-1/2'
_cell_length_a     9.4510(19)
_cell_length_b     22.042(4)
_cell_length_c     11.695(2)
_cell_angle_alpha     90.00
_cell_angle_beta     98.44(3)
_cell_angle_gamma     90.00
_cell_volume     2409.9(8)
_cell_formula_units_Z     2
_cell_measurement_reflns_used     22913
_cell_measurement_theta_min     3.14
_cell_measurement_theta_max     27.47
_cell_measurement_temperature     293(2)
_exptl_crystal_description     'block'
_exptl_crystal_colour     'yellow'
_exptl_crystal_size_max     0.58
_exptl_crystal_size_mid     0.47
_exptl_crystal_size_min     0.32
_exptl_crystal_density_diffrn     1.494
_exptl_crystal_density_meas     ?
_exptl_crystal_density_method     'not measured'
_exptl_crystal_F_000     1126
_exptl_absorpt_coefficient_mu     0.362
_exptl_absorpt_correction_type     multi-scan
_exptl_absorpt_process_details     '(SADABS; Sheldrick, 1996)'
_exptl_absorpt_correction_T_min     0.8173
_exptl_absorpt_correction_T_max     0.8928
_exptl_special_details     ?
_diffrn_ambient_temperature     293(2)
_diffrn_radiation_type     MoK\a
_diffrn_radiation_wavelength     0.71073
_diffrn_radiation_source     'fine-focus sealed tube'
_diffrn_radiation_monochromator     graphite
_diffrn_measurement_device_type     'Rigaku R-AXIS RAPID IP'
_diffrn_measurement_method     'Oscillation'
_diffrn_detector_area_resol_mean     '100x100 microns'
_diffrn_reflns_number     22913
_diffrn_reflns_av_R_equivalents     0.0678
_diffrn_reflns_av_sigmaI/netI     0.0571
_diffrn_reflns_theta_min     3.14
_diffrn_reflns_theta_max     27.47
_diffrn_reflns_theta_full     27.47
_diffrn_measured_fraction_theta_max     0.995
_diffrn_measured_fraction_theta_full     0.995
_diffrn_reflns_limit_h_min     -12
_diffrn_reflns_limit_h_max     12
_diffrn_reflns_limit_k_min     -28
_diffrn_reflns_limit_k_max     27
_diffrn_reflns_limit_l_min     -14
_diffrn_reflns_limit_l_max     15
_diffrn_standards_number     ?
_diffrn_standards_interval_count     ?
_diffrn_standards_interval_time     ?
_diffrn_standards_decay_%     0
_refine_special_details
;
 Refinement of F^2^ against ALL reflections.  The weighted R-factor wR and
 goodness of fit S are based on F^2^, conventional R-factors R are based
 on F, with F set to zero for negative F^2^. The threshold expression of
 F^2^ > 2sigma(F^2^) is used only for calculating R-factors(gt) etc. and is
 not relevant to the choice of reflections for refinement.  R-factors based
 on F^2^ are statistically about twice as large as those based on F, and R-
 factors based on ALL data will be even larger.
;
_reflns_number_total     5494
_reflns_number_gt     3555
_reflns_threshold_expression     >2sigma(I)
_refine_ls_structure_factor_coef     Fsqd
_refine_ls_matrix_type     full
_refine_ls_R_factor_all     0.0911
_refine_ls_R_factor_gt     0.0508
_refine_ls_wR_factor_gt     0.1256
_refine_ls_wR_factor_ref     0.1447
_refine_ls_goodness_of_fit_ref     1.003
_refine_ls_restrained_S_all     1.005
_refine_ls_number_reflns     5494
_refine_ls_number_parameters     350
_refine_ls_number_restraints     10
_refine_ls_hydrogen_treatment     mixed
_refine_ls_weighting_scheme     calc
_refine_ls_weighting_details
         'calc w=1/[\s^2^(Fo^2^)+(0.0800P)^2^+0.0000P] where P=(Fo^2^+2Fc^2^)/3'
_atom_sites_solution_hydrogens     geom
_atom_sites_solution_primary     direct
_atom_sites_solution_secondary     difmap
_refine_ls_shift/su_max     0.000
_refine_ls_shift/su_mean     0.000
_refine_diff_density_max     0.452
_refine_diff_density_min     -0.356
_refine_ls_extinction_method     none
_refine_ls_extinction_coef     ?
loop_
    _atom_type_symbol
    _atom_type_description
    _atom_type_scat_dispersion_real
    _atom_type_scat_dispersion_imag
    _atom_type_scat_source
    'C' 'C' 0.0033 0.0016
                         'International Tables Vol C Tables 4.2.6.8 and 6.1.1.4'
    'H' 'H' 0.0000 0.0000
                         'International Tables Vol C Tables 4.2.6.8 and 6.1.1.4'
    'N' 'N' 0.0061 0.0033
                         'International Tables Vol C Tables 4.2.6.8 and 6.1.1.4'
    'O' 'O' 0.0106 0.0060
                         'International Tables Vol C Tables 4.2.6.8 and 6.1.1.4'
    'F' 'F' 0.0171 0.0103
                         'International Tables Vol C Tables 4.2.6.8 and 6.1.1.4'
    'Mn' 'Mn' 0.3368 0.7283
                         'International Tables Vol C Tables 4.2.6.8 and 6.1.1.4'
_computing_data_collection     'RAPID-AUTO (Rigaku, 1998)'
_computing_cell_refinement     'RAPID-AUTO (Rigaku, 1998)'
_computing_data_reduction     'RAPID-AUTO (Rigaku, 1998)'
_computing_structure_solution     'SHELXS97 (Sheldrick, 2008)'
_computing_structure_refinement     'SHELXS97 (Sheldrick, 2008)'
_computing_molecular_graphics     'SHELXTL (Sheldrick, 2008)'
_computing_publication_material     'SHELXTL (Sheldrick, 2008)'
loop_
    _atom_site_type_symbol
    _atom_site_label
    _atom_site_fract_x
    _atom_site_fract_y
    _atom_site_fract_z
    _atom_site_U_iso_or_equiv
    _atom_site_adp_type
    _atom_site_calc_flag
    _atom_site_refinement_flags
    _atom_site_occupancy
    _atom_site_symmetry_multiplicity
    _atom_site_disorder_assembly
    _atom_site_disorder_group
    Mn Mn1 0.0000 0.0000 0.5000 0.02941(16) Uani d S 1 2 . .
    F F1 0.36711(17) -0.03305(7) 1.05085(13) 0.0405(4) Uani d . 1 1 . .
    O O1 -0.3533(2) 0.08833(10) 0.61415(16) 0.0463(5) Uani d . 1 1 . .
    O OW1 -0.1255(4) 0.13296(13) 0.2728(2) 0.0820(9) Uani d DU 1 1 . .
    H HW1A -0.094(5) 0.0991(10) 0.298(3) 0.110 Uiso d D 1 1 . .
    H HW1B -0.138(5) 0.1555(15) 0.328(2) 0.109 Uiso d D 1 1 . .
    O O2 -0.20086(19) 0.03315(9) 0.53302(15) 0.0357(4) Uani d . 1 1 . .
    O O3 0.0395(2) -0.00587(8) 0.68591(15) 0.0343(4) Uani d . 1 1 . .
    O O4 0.0782(2) 0.09397(9) 0.50461(18) 0.0439(5) Uani d . 1 1 . .
    O O5 -0.0132(3) 0.18400(11) 0.5170(2) 0.0750(8) Uani d . 1 1 . .
    O O6 -0.0126(4) 0.26486(14) 0.6518(3) 0.1005(12) Uani d D 1 1 . .
    O O7 0.0876(4) 0.28742(12) 0.8236(3) 0.0931(11) Uani d . 1 1 . .
    N N1 0.5198(2) 0.10018(9) 1.39405(17) 0.0314(5) Uani d . 1 1 . .
    H H1A 0.5482 0.1366 1.3711 0.038 Uiso calc R 1 1 . .
    H H1B 0.5652 0.0931 1.4660 0.038 Uiso calc R 1 1 . .
    N N2 0.3244(2) 0.06259(10) 1.19684(17) 0.0305(5) Uani d . 1 1 . .
    N N3 -0.0836(2) 0.12018(9) 0.91028(17) 0.0298(5) Uani d . 1 1 . .
    C C1 -0.2347(3) 0.06311(11) 0.6166(2) 0.0295(5) Uani d . 1 1 . .
    C C2 -0.1306(3) 0.06868(11) 0.7272(2) 0.0276(5) Uani d . 1 1 . .
    C C3 -0.0053(3) 0.03176(11) 0.75371(19) 0.0259(5) Uani d . 1 1 . .
    C C4 0.0734(2) 0.03979(11) 0.8693(2) 0.0259(5) Uani d . 1 1 . .
    C C5 0.1887(3) 0.00113(11) 0.9079(2) 0.0286(5) Uani d . 1 1 . .
    H H5A 0.2133 -0.0297 0.8601 0.034 Uiso calc R 1 1 . .
    C C6 0.2637(3) 0.00873(11) 1.0142(2) 0.0285(5) Uani d . 1 1 . .
    C C7 0.2384(3) 0.05589(11) 1.0898(2) 0.0277(5) Uani d . 1 1 . .
    C C8 0.1208(3) 0.09297(11) 1.0534(2) 0.0298(5) Uani d . 1 1 . .
    H H8A 0.0973 0.1239 1.1015 0.036 Uiso calc R 1 1 . .
    C C9 0.0374(3) 0.08415(11) 0.9447(2) 0.0259(5) Uani d . 1 1 . .
    C C10 -0.1624(3) 0.10961(12) 0.8066(2) 0.0315(5) Uani d . 1 1 . .
    H H10A -0.2456 0.1322 0.7878 0.038 Uiso calc R 1 1 . .
    C C11 -0.1357(3) 0.16131(13) 0.9927(2) 0.0404(6) Uani d . 1 1 . .
    H H11A -0.1788 0.1415 1.0542 0.048 Uiso calc R 1 1 . .
    C C12 -0.0615(4) 0.21907(14) 1.0259(3) 0.0578(9) Uani d . 1 1 . .
    H H12A 0.0223 0.2289 0.9906 0.069 Uiso calc R 1 1 . .
    H H12B -0.0577 0.2326 1.1052 0.069 Uiso calc R 1 1 . .
    C C13 -0.2032(4) 0.21968(15) 0.9507(3) 0.0606(10) Uani d . 1 1 . .
    H H13A -0.2854 0.2334 0.9844 0.073 Uiso calc R 1 1 . .
    H H13B -0.2054 0.2297 0.8697 0.073 Uiso calc R 1 1 . .
    C C14 0.4800(3) 0.06480(13) 1.1950(2) 0.0358(6) Uani d . 1 1 . .
    H H14A 0.5066 0.1044 1.1691 0.043 Uiso calc R 1 1 . .
    H H14B 0.5065 0.0346 1.1416 0.043 Uiso calc R 1 1 . .
    C C15 0.5581(3) 0.05253(13) 1.3150(2) 0.0384(6) Uani d . 1 1 . .
    H H15A 0.5314 0.0130 1.3412 0.046 Uiso calc R 1 1 . .
    H H15B 0.6606 0.0527 1.3140 0.046 Uiso calc R 1 1 . .
    C C16 0.3629(3) 0.10097(13) 1.3950(2) 0.0346(6) Uani d . 1 1 . .
    H H16A 0.3392 0.1339 1.4439 0.041 Uiso calc R 1 1 . .
    H H16B 0.3341 0.0632 1.4276 0.041 Uiso calc R 1 1 . .
    C C17 0.2812(3) 0.10894(13) 1.2747(2) 0.0349(6) Uani d . 1 1 . .
    H H17A 0.1793 0.1057 1.2772 0.042 Uiso calc R 1 1 . .
    H H17B 0.2999 0.1489 1.2457 0.042 Uiso calc R 1 1 . .
    C C18 0.0744(3) 0.14291(12) 0.5553(2) 0.0376(6) Uani d . 1 1 . .
    C C19 0.1798(3) 0.15346(11) 0.6640(2) 0.0321(6) Uani d . 1 1 . .
    C C20 0.2873(3) 0.10976(13) 0.6846(3) 0.0399(6) Uani d . 1 1 . .
    H H20A 0.2873 0.0778 0.6327 0.048 Uiso calc R 1 1 . .
    C C21 0.3928(4) 0.11212(16) 0.7781(3) 0.0531(8) Uani d . 1 1 . .
    H H21A 0.4638 0.0826 0.7883 0.064 Uiso calc R 1 1 . .
    C C22 0.3934(4) 0.15842(18) 0.8571(3) 0.0626(10) Uani d . 1 1 . .
    H H22A 0.4640 0.1601 0.9214 0.075 Uiso calc R 1 1 . .
    C C23 0.2886(4) 0.20213(16) 0.8400(3) 0.0573(9) Uani d . 1 1 . .
    H H23A 0.2890 0.2330 0.8943 0.069 Uiso calc R 1 1 . .
    C C24 0.1812(3) 0.20172(12) 0.7437(2) 0.0394(6) Uani d . 1 1 . .
    C C25 0.0795(4) 0.25462(14) 0.7399(3) 0.0562(9) Uani d . 1 1 . .
    H H6 -0.017(6) 0.2366(18) 0.602(4) 0.13(2) Uiso d D 1 1 . .
loop_
    _atom_site_aniso_label
    _atom_site_aniso_U_11
    _atom_site_aniso_U_22
    _atom_site_aniso_U_33
    _atom_site_aniso_U_12
    _atom_site_aniso_U_13
    _atom_site_aniso_U_23
    Mn1 0.0300(3) 0.0375(3) 0.0188(3) 0.0027(2) -0.0029(2) -0.0051(2)
    F1 0.0374(8) 0.0479(9) 0.0314(8) 0.0147(7) -0.0111(7) -0.0025(7)
    O1 0.0317(10) 0.0791(15) 0.0242(10) 0.0190(10) -0.0087(8) -0.0106(9)
    OW1 0.122(3) 0.0689(17) 0.0486(16) 0.0195(17) -0.0109(16) 0.0000(13)
    O2 0.0290(9) 0.0515(11) 0.0236(9) 0.0050(8) -0.0064(7) -0.0084(8)
    O3 0.0407(10) 0.0397(10) 0.0193(9) 0.0100(8) -0.0059(7) -0.0051(7)
    O4 0.0489(12) 0.0417(11) 0.0405(12) -0.0045(9) 0.0045(9) -0.0119(8)
    O5 0.0855(19) 0.0603(15) 0.0650(17) 0.0255(14) -0.0361(14) -0.0108(12)
    O6 0.115(3) 0.0683(19) 0.106(3) 0.0507(19) -0.027(2) -0.0308(18)
    O7 0.152(3) 0.0554(15) 0.073(2) 0.0280(18) 0.021(2) -0.0228(14)
    N1 0.0332(11) 0.0370(11) 0.0207(10) -0.0053(9) -0.0077(8) 0.0009(8)
    N2 0.0263(10) 0.0451(12) 0.0178(10) 0.0021(9) -0.0045(8) -0.0056(8)
    N3 0.0305(11) 0.0366(11) 0.0204(10) 0.0057(9) -0.0021(8) -0.0045(8)
    C1 0.0260(12) 0.0396(13) 0.0200(12) 0.0012(10) -0.0056(10) -0.0004(9)
    C2 0.0255(12) 0.0378(13) 0.0177(11) 0.0011(10) -0.0032(9) -0.0009(9)
    C3 0.0263(12) 0.0325(12) 0.0171(11) -0.0031(10) -0.0023(9) 0.0015(9)
    C4 0.0241(11) 0.0351(12) 0.0171(11) -0.0007(10) -0.0019(9) 0.0005(9)
    C5 0.0282(12) 0.0336(12) 0.0226(12) 0.0043(11) -0.0015(9) -0.0034(10)
    C6 0.0242(11) 0.0358(13) 0.0242(12) 0.0051(10) -0.0011(9) 0.0029(9)
    C7 0.0247(12) 0.0385(13) 0.0176(11) -0.0020(10) -0.0041(9) 0.0016(9)
    C8 0.0295(12) 0.0390(13) 0.0192(12) 0.0026(11) -0.0019(10) -0.0051(9)
    C9 0.0254(11) 0.0316(12) 0.0193(11) 0.0011(10) -0.0018(9) 0.0000(9)
    C10 0.0268(12) 0.0401(13) 0.0253(13) 0.0049(11) -0.0040(10) 0.0004(10)
    C11 0.0410(15) 0.0462(16) 0.0326(15) 0.0093(13) 0.0010(12) -0.0077(12)
    C12 0.068(2) 0.0489(18) 0.052(2) 0.0073(17) -0.0037(17) -0.0163(15)
    C13 0.073(2) 0.0552(19) 0.050(2) 0.0284(18) -0.0030(18) -0.0135(15)
    C14 0.0240(12) 0.0563(17) 0.0253(13) -0.0002(11) -0.0023(10) -0.0054(11)
    C15 0.0285(13) 0.0539(17) 0.0298(14) 0.0020(12) -0.0053(11) -0.0067(12)
    C16 0.0343(14) 0.0467(15) 0.0211(13) -0.0018(12) -0.0011(11) -0.0045(10)
    C17 0.0279(12) 0.0505(15) 0.0235(13) 0.0024(11) -0.0050(10) -0.0080(11)
    C18 0.0369(14) 0.0368(14) 0.0389(16) -0.0007(12) 0.0046(12) -0.0013(11)
    C19 0.0358(14) 0.0326(13) 0.0288(13) -0.0023(11) 0.0075(11) -0.0012(10)
    C20 0.0406(15) 0.0419(15) 0.0373(16) 0.0048(12) 0.0062(12) 0.0008(12)
    C21 0.0460(18) 0.063(2) 0.0484(19) 0.0104(16) 0.0003(15) 0.0069(15)
    C22 0.056(2) 0.083(3) 0.0423(19) -0.0044(19) -0.0149(16) -0.0008(17)
    C23 0.066(2) 0.058(2) 0.046(2) -0.0099(17) 0.0002(17) -0.0156(15)
    C24 0.0456(16) 0.0369(14) 0.0355(15) -0.0026(13) 0.0052(13) -0.0046(11)
    C25 0.078(3) 0.0341(16) 0.058(2) 0.0072(16) 0.0164(19) -0.0045(14)
_geom_special_details
;
 All esds (except the esd in the dihedral angle between two l.s. planes)
 are estimated using the full covariance matrix.  The cell esds are taken
 into account individually in the estimation of esds in distances, angles
 and torsion angles; correlations between esds in cell parameters are only
 used when they are defined by crystal symmetry.  An approximate (isotropic)
 treatment of cell esds is used for estimating esds involving l.s. planes.
;
loop_
    _geom_bond_atom_site_label_1
    _geom_bond_atom_site_label_2
    _geom_bond_site_symmetry_2
    _geom_bond_distance
    _geom_bond_publ_flag
    Mn1 O2 . 2.1219(18) ?
    Mn1 O2 3_556 2.1219(18) ?
    Mn1 O3 . 2.1552(17) ?
    Mn1 O3 3_556 2.1552(17) ?
    Mn1 O4 . 2.1971(19) ?
    Mn1 O4 3_556 2.1971(19) ?
    F1 C6 . 1.365(3) ?
    O1 C1 . 1.247(3) ?
    OW1 HW1A . 0.84(3) ?
    OW1 HW1B . 0.84(3) ?
    O2 C1 . 1.259(3) ?
    O3 C3 . 1.263(3) ?
    O4 C18 . 1.234(3) ?
    O5 C18 . 1.264(4) ?
    O6 C25 . 1.268(5) ?
    O6 H6 . 0.85(4) ?
    O7 C25 . 1.210(4) ?
    N1 C15 . 1.480(3) ?
    N1 C16 . 1.485(3) ?
    N1 H1A . 0.9000 ?
    N1 H1B . 0.9000 ?
    N2 C7 . 1.396(3) ?
    N2 C17 . 1.466(3) ?
    N2 C14 . 1.475(3) ?
    N3 C10 . 1.346(3) ?
    N3 C9 . 1.402(3) ?
    N3 C11 . 1.460(3) ?
    C1 C2 . 1.511(3) ?
    C2 C10 . 1.360(3) ?
    C2 C3 . 1.433(3) ?
    C3 C4 . 1.455(3) ?
    C4 C9 . 1.392(3) ?
    C4 C5 . 1.405(3) ?
    C5 C6 . 1.349(3) ?
    C5 H5A . 0.9300 ?
    C6 C7 . 1.408(3) ?
    C7 C8 . 1.394(3) ?
    C8 C9 . 1.408(3) ?
    C8 H8A . 0.9300 ?
    C10 H10A . 0.9300 ?
    C11 C12 . 1.478(4) ?
    C11 C13 . 1.488(4) ?
    C11 H11A . 0.9800 ?
    C12 C13 . 1.491(5) ?
    C12 H12A . 0.9700 ?
    C12 H12B . 0.9700 ?
    C13 H13A . 0.9700 ?
    C13 H13B . 0.9700 ?
    C14 C15 . 1.510(4) ?
    C14 H14A . 0.9700 ?
    C14 H14B . 0.9700 ?
    C15 H15A . 0.9700 ?
    C15 H15B . 0.9700 ?
    C16 C17 . 1.513(3) ?
    C16 H16A . 0.9700 ?
    C16 H16B . 0.9700 ?
    C17 H17A . 0.9700 ?
    C17 H17B . 0.9700 ?
    C18 C19 . 1.514(4) ?
    C19 C20 . 1.395(4) ?
    C19 C24 . 1.413(4) ?
    C20 C21 . 1.369(4) ?
    C20 H20A . 0.9300 ?
    C21 C22 . 1.376(5) ?
    C21 H21A . 0.9300 ?
    C22 C23 . 1.375(5) ?
    C22 H22A . 0.9300 ?
    C23 C24 . 1.402(4) ?
    C23 H23A . 0.9300 ?
    C24 C25 . 1.508(4) ?
loop_
    _geom_angle_atom_site_label_1
    _geom_angle_atom_site_label_2
    _geom_angle_atom_site_label_3
    _geom_angle_site_symmetry_1
    _geom_angle_site_symmetry_3
    _geom_angle
    _geom_angle_publ_flag
    O2 Mn1 O2 . 3_556 180.00(9) ?
    O2 Mn1 O3 . . 82.19(7) ?
    O2 Mn1 O3 3_556 . 97.81(7) ?
    O2 Mn1 O3 . 3_556 97.81(7) ?
    O2 Mn1 O3 3_556 3_556 82.19(7) ?
    O3 Mn1 O3 . 3_556 180.0 ?
    O2 Mn1 O4 . . 88.72(8) ?
    O2 Mn1 O4 3_556 . 91.28(8) ?
    O3 Mn1 O4 . . 91.37(7) ?
    O3 Mn1 O4 3_556 . 88.63(7) ?
    O2 Mn1 O4 . 3_556 91.28(8) ?
    O2 Mn1 O4 3_556 3_556 88.72(8) ?
    O3 Mn1 O4 . 3_556 88.63(7) ?
    O3 Mn1 O4 3_556 3_556 91.37(7) ?
    O4 Mn1 O4 . 3_556 180.0 ?
    HW1A OW1 HW1B . . 109.7(18) ?
    C1 O2 Mn1 . . 131.15(16) ?
    C3 O3 Mn1 . . 124.73(15) ?
    C18 O4 Mn1 . . 143.4(2) ?
    C25 O6 H6 . . 113(4) ?
    C15 N1 C16 . . 110.5(2) ?
    C15 N1 H1A . . 109.6 ?
    C16 N1 H1A . . 109.6 ?
    C15 N1 H1B . . 109.6 ?
    C16 N1 H1B . . 109.6 ?
    H1A N1 H1B . . 108.1 ?
    C7 N2 C17 . . 116.8(2) ?
    C7 N2 C14 . . 116.2(2) ?
    C17 N2 C14 . . 110.8(2) ?
    C10 N3 C9 . . 118.7(2) ?
    C10 N3 C11 . . 120.4(2) ?
    C9 N3 C11 . . 120.1(2) ?
    O1 C1 O2 . . 123.1(2) ?
    O1 C1 C2 . . 116.9(2) ?
    O2 C1 C2 . . 120.0(2) ?
    C10 C2 C3 . . 119.2(2) ?
    C10 C2 C1 . . 117.3(2) ?
    C3 C2 C1 . . 123.5(2) ?
    O3 C3 C2 . . 125.5(2) ?
    O3 C3 C4 . . 119.4(2) ?
    C2 C3 C4 . . 115.2(2) ?
    C9 C4 C5 . . 118.2(2) ?
    C9 C4 C3 . . 122.3(2) ?
    C5 C4 C3 . . 119.4(2) ?
    C6 C5 C4 . . 119.9(2) ?
    C6 C5 H5A . . 120.0 ?
    C4 C5 H5A . . 120.0 ?
    C5 C6 F1 . . 117.4(2) ?
    C5 C6 C7 . . 123.8(2) ?
    F1 C6 C7 . . 118.8(2) ?
    C8 C7 N2 . . 123.0(2) ?
    C8 C7 C6 . . 116.3(2) ?
    N2 C7 C6 . . 120.7(2) ?
    C7 C8 C9 . . 120.7(2) ?
    C7 C8 H8A . . 119.7 ?
    C9 C8 H8A . . 119.7 ?
    C4 C9 N3 . . 118.7(2) ?
    C4 C9 C8 . . 120.8(2) ?
    N3 C9 C8 . . 120.4(2) ?
    N3 C10 C2 . . 125.6(2) ?
    N3 C10 H10A . . 117.2 ?
    C2 C10 H10A . . 117.2 ?
    N3 C11 C12 . . 121.0(3) ?
    N3 C11 C13 . . 119.2(3) ?
    C12 C11 C13 . . 60.4(2) ?
    N3 C11 H11A . . 115.1 ?
    C12 C11 H11A . . 115.1 ?
    C13 C11 H11A . . 115.1 ?
    C11 C12 C13 . . 60.2(2) ?
    C11 C12 H12A . . 117.8 ?
    C13 C12 H12A . . 117.8 ?
    C11 C12 H12B . . 117.8 ?
    C13 C12 H12B . . 117.8 ?
    H12A C12 H12B . . 114.9 ?
    C11 C13 C12 . . 59.5(2) ?
    C11 C13 H13A . . 117.8 ?
    C12 C13 H13A . . 117.8 ?
    C11 C13 H13B . . 117.8 ?
    C12 C13 H13B . . 117.8 ?
    H13A C13 H13B . . 115.0 ?
    N2 C14 C15 . . 109.5(2) ?
    N2 C14 H14A . . 109.8 ?
    C15 C14 H14A . . 109.8 ?
    N2 C14 H14B . . 109.8 ?
    C15 C14 H14B . . 109.8 ?
    H14A C14 H14B . . 108.2 ?
    N1 C15 C14 . . 108.8(2) ?
    N1 C15 H15A . . 109.9 ?
    C14 C15 H15A . . 109.9 ?
    N1 C15 H15B . . 109.9 ?
    C14 C15 H15B . . 109.9 ?
    H15A C15 H15B . . 108.3 ?
    N1 C16 C17 . . 111.6(2) ?
    N1 C16 H16A . . 109.3 ?
    C17 C16 H16A . . 109.3 ?
    N1 C16 H16B . . 109.3 ?
    C17 C16 H16B . . 109.3 ?
    H16A C16 H16B . . 108.0 ?
    N2 C17 C16 . . 110.2(2) ?
    N2 C17 H17A . . 109.6 ?
    C16 C17 H17A . . 109.6 ?
    N2 C17 H17B . . 109.6 ?
    C16 C17 H17B . . 109.6 ?
    H17A C17 H17B . . 108.1 ?
    O4 C18 O5 . . 121.3(3) ?
    O4 C18 C19 . . 118.4(2) ?
    O5 C18 C19 . . 120.3(2) ?
    C20 C19 C24 . . 118.1(3) ?
    C20 C19 C18 . . 114.3(2) ?
    C24 C19 C18 . . 127.6(2) ?
    C21 C20 C19 . . 122.5(3) ?
    C21 C20 H20A . . 118.7 ?
    C19 C20 H20A . . 118.7 ?
    C20 C21 C22 . . 119.7(3) ?
    C20 C21 H21A . . 120.2 ?
    C22 C21 H21A . . 120.2 ?
    C23 C22 C21 . . 119.4(3) ?
    C23 C22 H22A . . 120.3 ?
    C21 C22 H22A . . 120.3 ?
    C22 C23 C24 . . 122.2(3) ?
    C22 C23 H23A . . 118.9 ?
    C24 C23 H23A . . 118.9 ?
    C23 C24 C19 . . 118.0(3) ?
    C23 C24 C25 . . 113.7(3) ?
    C19 C24 C25 . . 128.3(3) ?
    O7 C25 O6 . . 120.4(4) ?
    O7 C25 C24 . . 118.3(4) ?
    O6 C25 C24 . . 121.3(3) ?
loop_
    _geom_torsion_atom_site_label_1
    _geom_torsion_atom_site_label_2
    _geom_torsion_atom_site_label_3
    _geom_torsion_atom_site_label_4
    _geom_torsion_site_symmetry_1
    _geom_torsion_site_symmetry_2
    _geom_torsion_site_symmetry_3
    _geom_torsion_site_symmetry_4
    _geom_torsion
    _geom_torsion_publ_flag
    O2 Mn1 O2 C1 3_556 . . . -10E1(10)
                                      ?
    O3 Mn1 O2 C1 . . . . 31.5(2) ?
    O3 Mn1 O2 C1 3_556 . . . -148.5(2) ?
    O4 Mn1 O2 C1 . . . . -60.0(2) ?
    O4 Mn1 O2 C1 3_556 . . . 120.0(2) ?
    O2 Mn1 O3 C3 . . . . -36.48(19) ?
    O2 Mn1 O3 C3 3_556 . . . 143.52(19) ?
    O3 Mn1 O3 C3 3_556 . . .  -15E1(10)
                                       ?
    O4 Mn1 O3 C3 . . . . 52.0(2) ?
    O4 Mn1 O3 C3 3_556 . . . -128.0(2) ?
    O2 Mn1 O4 C18 . . . . 39.5(3) ?
    O2 Mn1 O4 C18 3_556 . . . -140.5(3) ?
    O3 Mn1 O4 C18 . . . . -42.7(3) ?
    O3 Mn1 O4 C18 3_556 . . . 137.3(3) ?
    O4 Mn1 O4 C18 3_556 . . .  -16E1(10)
                                        ?
    Mn1 O2 C1 O1 . . . . 167.0(2) ?
    Mn1 O2 C1 C2 . . . . -14.3(4) ?
    O1 C1 C2 C10 . . . . -12.1(4) ?
    O2 C1 C2 C10 . . . . 169.1(2) ?
    O1 C1 C2 C3 . . . . 165.3(2) ?
    O2 C1 C2 C3 . . . . -13.4(4) ?
    Mn1 O3 C3 C2 . . . . 26.7(3) ?
    Mn1 O3 C3 C4 . . . . -153.29(17) ?
    C10 C2 C3 O3 . . . . -176.6(2) ?
    C1 C2 C3 O3 . . . . 5.9(4) ?
    C10 C2 C3 C4 . . . . 3.4(3) ?
    C1 C2 C3 C4 . . . . -174.0(2) ?
    O3 C3 C4 C9 . . . . 174.2(2) ?
    C2 C3 C4 C9 . . . . -5.8(3) ?
    O3 C3 C4 C5 . . . . -6.8(3) ?
    C2 C3 C4 C5 . . . . 173.2(2) ?
    C9 C4 C5 C6 . . . . -1.9(4) ?
    C3 C4 C5 C6 . . . . 179.0(2) ?
    C4 C5 C6 F1 . . . . 174.8(2) ?
    C4 C5 C6 C7 . . . . -3.2(4) ?
    C17 N2 C7 C8 . . . . 3.5(4) ?
    C14 N2 C7 C8 . . . . -130.4(3) ?
    C17 N2 C7 C6 . . . . -173.9(2) ?
    C14 N2 C7 C6 . . . . 52.3(3) ?
    C5 C6 C7 C8 . . . . 5.3(4) ?
    F1 C6 C7 C8 . . . . -172.7(2) ?
    C5 C6 C7 N2 . . . . -177.2(2) ?
    F1 C6 C7 N2 . . . . 4.8(4) ?
    N2 C7 C8 C9 . . . . -179.8(2) ?
    C6 C7 C8 C9 . . . . -2.4(4) ?
    C5 C4 C9 N3 . . . . -175.6(2) ?
    C3 C4 C9 N3 . . . . 3.5(4) ?
    C5 C4 C9 C8 . . . . 4.6(4) ?
    C3 C4 C9 C8 . . . . -176.3(2) ?
    C10 N3 C9 C4 . . . . 1.5(3) ?
    C11 N3 C9 C4 . . . . 171.6(2) ?
    C10 N3 C9 C8 . . . . -178.7(2) ?
    C11 N3 C9 C8 . . . . -8.6(4) ?
    C7 C8 C9 C4 . . . . -2.5(4) ?
    C7 C8 C9 N3 . . . . 177.7(2) ?
    C9 N3 C10 C2 . . . . -4.1(4) ?
    C11 N3 C10 C2 . . . . -174.2(3) ?
    C3 C2 C10 N3 . . . . 1.5(4) ?
    C1 C2 C10 N3 . . . . 179.1(2) ?
    C10 N3 C11 C12 . . . . -114.2(3) ?
    C9 N3 C11 C12 . . . . 75.8(3) ?
    C10 N3 C11 C13 . . . . -43.1(4) ?
    C9 N3 C11 C13 . . . . 146.9(3) ?
    N3 C11 C12 C13 . . . . 108.3(3) ?
    N3 C11 C13 C12 . . . . -111.2(3) ?
    C7 N2 C14 C15 . . . . -162.5(2) ?
    C17 N2 C14 C15 . . . . 61.0(3) ?
    C16 N1 C15 C14 . . . . 58.7(3) ?
    N2 C14 C15 N1 . . . . -61.2(3) ?
    C15 N1 C16 C17 . . . . -55.8(3) ?
    C7 N2 C17 C16 . . . . 167.0(2) ?
    C14 N2 C17 C16 . . . . -56.8(3) ?
    N1 C16 C17 N2 . . . . 54.2(3) ?
    Mn1 O4 C18 O5 . . . . -95.6(4) ?
    Mn1 O4 C18 C19 . . . . 85.7(4) ?
    O4 C18 C19 C20 . . . . 10.4(4) ?
    O5 C18 C19 C20 . . . . -168.3(3) ?
    O4 C18 C19 C24 . . . . -170.2(3) ?
    O5 C18 C19 C24 . . . . 11.1(5) ?
    C24 C19 C20 C21 . . . . -0.1(4) ?
    C18 C19 C20 C21 . . . . 179.4(3) ?
    C19 C20 C21 C22 . . . . 1.2(5) ?
    C20 C21 C22 C23 . . . . -0.8(5) ?
    C21 C22 C23 C24 . . . . -0.8(6) ?
    C22 C23 C24 C19 . . . . 1.9(5) ?
    C22 C23 C24 C25 . . . . -178.4(3) ?
    C20 C19 C24 C23 . . . . -1.4(4) ?
    C18 C19 C24 C23 . . . . 179.2(3) ?
    C20 C19 C24 C25 . . . . 178.9(3) ?
    C18 C19 C24 C25 . . . . -0.5(5) ?
    C23 C24 C25 O7 . . . . -8.7(5) ?
    C19 C24 C25 O7 . . . . 171.0(3) ?
    C23 C24 C25 O6 . . . . 171.3(4) ?
    C19 C24 C25 O6 . . . . -9.0(6) ?
loop_
    _geom_hbond_atom_site_label_D
    _geom_hbond_atom_site_label_H
    _geom_hbond_atom_site_label_A
    _geom_hbond_site_symmetry_A
    _geom_hbond_distance_DH
    _geom_hbond_distance_HA
    _geom_hbond_distance_DA
    _geom_hbond_angle_DHA
    OW1 HW1B O5 . 0.84(3) 2.43(3) 3.108(4) 139(4)
    N1 H1A O7 4_666 0.90 1.82 2.717(3) 174.4
    N1 H1B O1 1_656 0.90 1.79 2.688(3) 172.6
    N1 H1B O2 1_656 0.90 2.60 3.246(3) 129.7
    OW1 HW1A O3 3_556 0.84(3) 2.122(14) 2.937(3) 164(4)
    O6 H6 O5 . 0.85(4) 1.53(4) 2.379(4) 175(8)
data_global
_journal_date_recd_electronic     2011-01-20
_journal_date_accepted     2011-03-29
_journal_name_full     'Acta Crystallographica, Section E'
_journal_year     2011
_journal_volume     67
_journal_issue      5
_journal_page_first     m538
_journal_page_last     m539
_journal_paper_category     QM
_journal_coeditor_code     VM2075
_publ_contact_author_name     'Guang-Ju Zhang'
_publ_contact_author_address
;
College of Chemistry and Chemical Engineering, Southwest University, Chongqing
 400715, People's Republic of China
;
_publ_contact_author_email     'guaiguaijuzi@yahoo.com.cn'
_publ_contact_author_fax     ' +86-23-68367675'
_publ_contact_author_phone     ' +86-23-68362360'
_publ_section_title
;\
Bis(2-carboxybenzoato-\k<i>O</i>^1^)bis[1-cyclopropyl-6-fluoro-4-oxo-\
7-(piperazin-4-ium-1-yl)-1,4-dihydroquinoline-3-carboxylato-\
\k^2^<i>O</i>^3^,<i>O</i>^4^]manganese(II) dihydrate
;
loop_
    _publ_author_name
    _publ_author_footnote
    _publ_author_address
    'Zhang, Guang-Ju' .
;
College of Chemistry and Chemical Engineering, Southwest University, Chongqing,
400715, People's Republic of China
;
    'He, Jiang-Hong' .
;
College of Chemistry and Chemical Engineering, Southwest University, Chongqing,
400715, People's Republic of China
;
    'Yan, Shi-Wei' .
;
College of Chemistry and Chemical Engineering, Southwest University, Chongqing,
400715, People's Republic of China
;
    'Sun, Dian-Zhen' .
;
College of Chemistry and Chemical Engineering, Southwest University, Chongqing,
400715, People's Republic of China
;
    'Chen, Hai-Yan' .
;
College of Chemistry and Chemical Engineering, Southwest University, Chongqing,
400715, People's Republic of China
;
_publ_section_synopsis     .
