# Supplementary material for: Bis(2-carboxybenzo­ato-κO 1)bis­[1-cyclo­propyl-6-fluoro-4-oxo-7-(piperazin-4-ium-1-yl)-1,4-dihydro­quinoline-3-carboxyl­ato-κ2 O 3,O 4]manganese(II) dihydrate
Source: Acta Crystallogr Sect E Struct Rep Online. 2011 Apr 7;67(Pt 5):m538–9. doi: 10.1107/S1600536811011615 (PMC3089319; doi:10.1107/S1600536811011615)
Supplement: Supplementary file 2 [file e-67-0m538-Isup2.hkl]

# 
# h,k,l, Fc-squared, Fo-squared, sigma(Fo-squared) and status flag 
# 
data_I
_shelx_title ' dr62a in P2(1)/n' 
_shelx_refln_list_code          4 
_shelx_F_calc_maximum      276.25 
_exptl_crystal_F_000      1126.00 
_reflns_d_resolution_high  0.7703 
 
loop_ 
 _symmetry_equiv_pos_as_xyz 
 'x, y, z' 
 '-x+1/2, y+1/2, -z+1/2' 
 '-x, -y, -z' 
 'x-1/2, -y-1/2, z-1/2' 
 
_cell_length_a     9.4510 
_cell_length_b    22.0417 
_cell_length_c    11.6954 
_cell_angle_alpha  90.000 
_cell_angle_beta   98.445 
_cell_angle_gamma  90.000 
 
_shelx_F_squared_multiplier     1.000 
 
loop_ 
 _refln_index_h 
 _refln_index_k 
 _refln_index_l 
 _refln_F_squared_calc 
 _refln_F_squared_meas 
 _refln_F_squared_sigma 
 _refln_observed_status 
   2   0   0     6775.88     6438.04     94.44 o 
   4   0   0      683.34      604.85     22.11 o 
   6   0   0     1278.07     1372.25     47.24 o 
   8   0   0      352.15      437.75     54.15 o 
  10   0   0       80.76      111.30     23.62 o 
  12   0   0       39.83       58.44     26.15 o 
   2   1   0     2009.54     1763.75     23.58 o 
   3   1   0     2307.29     2346.37     37.93 o 
   4   1   0     1997.59     1783.05     28.47 o 
   5   1   0      764.23      677.65     23.66 o 
   6   1   0       23.69       36.23     17.11 o 
   7   1   0      112.19      123.53     25.33 o 
   8   1   0       89.06       82.06     20.69 o 
   9   1   0       51.64       49.37     19.21 o 
  10   1   0      157.56      150.47     19.73 o 
  11   1   0      310.46      308.28     25.08 o 
  12   1   0        1.01       20.65     20.61 o 
   2   2   0        5.26       23.01     11.02 o 
   3   2   0      886.70      893.43     24.97 o 
   4   2   0     1763.35     1663.31     25.81 o 
   5   2   0      730.07      723.32     22.10 o 
   6   2   0      866.10      891.04     26.51 o 
   7   2   0        8.52       10.18     19.86 o 
   8   2   0      808.10      748.63     25.53 o 
   9   2   0      319.11      306.81     22.08 o 
  10   2   0        2.72       -3.16     13.81 o 
  11   2   0       51.69       60.94     22.38 o 
  12   2   0       24.94       33.62     20.36 o 
   1   3   0      320.75      308.33      9.29 o 
   2   3   0      760.03      754.09     15.73 o 
   3   3   0     4756.00     4405.70     51.51 o 
   4   3   0     4605.39     5127.51     60.37 o 
   5   3   0     3338.91     3335.96     44.76 o 
   6   3   0       44.52       50.86     17.26 o 
   7   3   0        2.70       12.59     23.50 o 
   8   3   0      167.82      199.37     20.15 o 
   9   3   0      753.98      772.03     30.09 o 
  10   3   0        4.00        6.12     14.84 o 
  11   3   0       79.89       68.39     22.53 o 
  12   3   0       28.22       28.31     16.24 o 
   0   4   0       67.92       43.83      4.50 o 
   1   4   0       56.99       75.57     18.35 o 
   2   4   0     2872.36     2658.11     28.27 o 
   3   4   0      946.16      993.07     19.44 o 
   4   4   0    13906.75    14916.78    157.59 o 
   5   4   0     1369.41     1583.05     30.19 o 
   6   4   0      765.51      696.63     28.90 o 
   7   4   0       24.81       15.53     19.87 o 
   8   4   0       46.64       36.20     16.14 o 
   9   4   0        0.05        9.34     14.28 o 
  10   4   0      130.12      125.85     17.91 o 
  11   4   0        0.19        4.30     14.54 o 
   1   5   0     6838.50     6839.97     66.28 o 
   2   5   0     5472.16     5714.81     54.55 o 
   3   5   0     1835.74     1788.74     24.83 o 
   4   5   0     2899.26     3261.09     34.55 o 
   5   5   0    11161.88    11541.21    125.52 o 
   6   5   0     1608.18     1574.63     35.36 o 
   7   5   0      711.85      637.13     30.46 o 
   8   5   0       28.52       10.89     16.67 o 
   9   5   0      115.59      132.51     22.47 o 
  10   5   0        3.99       16.74     18.94 o 
  11   5   0      161.17      131.87     19.46 o 
   0   6   0     5344.22     5454.84     74.99 o 
   1   6   0     3088.19     3344.49     61.03 o 
   2   6   0      107.57      137.16      7.95 o 
   3   6   0     1014.95     1037.78     17.55 o 
   4   6   0     1539.60     1559.37     21.67 o 
   5   6   0       57.26       35.59     12.97 o 
   6   6   0      610.33      559.97     25.34 o 
   7   6   0      123.52      146.68     18.23 o 
   8   6   0       31.13       42.49     18.02 o 
   9   6   0        0.01        8.03     14.75 o 
  10   6   0      353.67      322.25     47.41 o 
  11   6   0      135.73       95.82     18.03 o 
   1   7   0    12534.36    12317.60    157.90 o 
   2   7   0      629.82      585.64     16.11 o 
   3   7   0      514.36      455.81     13.26 o 
   4   7   0      206.81      232.83     15.07 o 
   5   7   0     1562.99     1569.83     26.74 o 
   6   7   0      245.56      317.78     24.65 o 
   7   7   0      851.68      844.67     30.72 o 
   8   7   0       75.73       46.50     17.64 o 
   9   7   0       41.89        7.62     13.31 o 
  10   7   0       73.57       79.66     18.08 o 
  11   7   0      364.72      408.67     30.48 o 
   0   8   0     4584.27     4132.05     73.62 o 
   1   8   0      995.30      886.03     20.21 o 
   2   8   0     2605.77     2472.39     38.78 o 
   3   8   0       34.06       35.52      7.08 o 
   4   8   0      226.29      222.77     16.08 o 
   5   8   0      135.20      122.22     16.98 o 
   6   8   0       17.71       13.75     13.84 o 
   7   8   0        9.87       25.21     15.73 o 
   8   8   0        7.86        3.85     14.17 o 
   9   8   0       85.11       80.73     19.89 o 
  10   8   0      294.30      306.78     30.09 o 
  11   8   0      239.31      206.99     26.88 o 
   1   9   0     1798.78     1615.59     20.68 o 
   2   9   0      618.22      749.23     26.09 o 
   3   9   0      714.75      772.13     10.55 o 
   4   9   0        8.58        5.63      5.96 o 
   5   9   0       55.93       48.48      8.92 o 
   6   9   0       78.75       38.39     18.43 o 
   7   9   0      184.90      184.02     24.75 o 
   8   9   0       23.33       24.01     13.47 o 
   9   9   0      301.10      284.00     28.42 o 
  10   9   0       22.30       26.87     22.99 o 
  11   9   0      409.63      434.35     29.01 o 
   0  10   0     5163.49     5271.52     70.38 o 
   1  10   0     1699.78     1802.16     27.53 o 
   2  10   0      832.56      752.68     25.22 o 
   3  10   0     1133.05     1097.86     28.93 o 
   4  10   0     1154.84     1137.61     14.97 o 
   5  10   0        3.85       -6.39     11.77 o 
   6  10   0      720.60      741.67     27.90 o 
   7  10   0      292.47      326.09     18.54 o 
   8  10   0      230.26      273.46     23.74 o 
   9  10   0       24.10       43.67     13.79 o 
  10  10   0      136.04      154.05     26.36 o 
  11  10   0       21.40       20.97     16.54 o 
   1  11   0     2860.71     2843.44     33.20 o 
   2  11   0        1.60       16.83     15.21 o 
   3  11   0     3210.03     3175.18     50.82 o 
   4  11   0      139.69      129.50      6.62 o 
   5  11   0      277.69      263.37     13.82 o 
   6  11   0      660.14      609.80     22.84 o 
   7  11   0      646.99      649.60     14.75 o 
   8  11   0      385.04      416.29     22.74 o 
   9  11   0        1.62       22.03     15.85 o 
  10  11   0       17.30       23.24     14.68 o 
  11  11   0       53.53       29.31     14.17 o 
   0  12   0      212.84      210.56     18.59 o 
   1  12   0      374.11      417.69     14.99 o 
   2  12   0     2771.51     2769.11     47.97 o 
   3  12   0        0.73      -12.85     21.34 o 
   4  12   0      546.26      560.88     34.71 o 
   5  12   0       37.59       33.57      7.65 o 
   6  12   0      667.88      642.01     19.17 o 
   7  12   0      625.05      559.60     17.79 o 
   8  12   0      427.86      397.97     13.60 o 
   9  12   0        2.65      -13.98     13.98 o 
  10  12   0        2.20       -2.02     10.66 o 
   1  13   0      797.78      762.99     18.92 o 
   2  13   0      463.25      476.87     36.03 o 
   3  13   0       12.28       19.77     18.56 o 
   4  13   0        7.48       15.07     21.08 o 
   5  13   0      154.23      142.09     30.56 o 
   6  13   0       75.20       66.55      5.79 o 
   7  13   0       84.72       97.00     10.55 o 
   8  13   0       18.06        8.42     12.36 o 
   9  13   0       64.94       47.46     17.39 o 
  10  13   0        1.47       35.98     44.56 o 
   0  14   0      315.95      342.56     18.05 o 
   1  14   0       17.30        9.54     10.17 o 
   2  14   0       37.55        1.29     20.25 o 
   3  14   0      419.51      440.32     49.88 o 
   4  14   0      610.13      657.86     36.71 o 
   5  14   0       74.40       59.15     27.56 o 
   6  14   0       52.81       42.15      4.42 o 
   7  14   0      123.36      135.02     10.86 o 
   8  14   0        3.49        4.51      6.13 o 
   9  14   0        2.13        0.50     14.41 o 
  10  14   0        0.58       -4.69     36.93 o 
   1  15   0     1509.09     1419.67     27.38 o 
   2  15   0      817.31      912.34     38.14 o 
   3  15   0      224.51      175.16     25.67 o 
   4  15   0        0.33      -11.96     26.88 o 
   5  15   0      127.14      159.14     32.35 o 
   6  15   0        1.94        0.74     19.62 o 
   7  15   0      348.30      288.46     46.25 o 
   8  15   0       17.32       22.23     13.38 o 
   9  15   0      182.82      216.67     33.05 o 
  10  15   0        0.99       32.14     36.52 o 
   0  16   0        4.32        6.95     10.53 o 
   1  16   0        9.27       14.93     11.98 o 
   2  16   0       62.51       59.60     19.44 o 
   3  16   0        2.15        2.63     24.35 o 
   4  16   0     1414.65     1457.43     61.52 o 
   5  16   0        9.09        9.13     24.59 o 
   6  16   0       13.96       32.70     28.98 o 
   7  16   0      306.64      320.73     33.67 o 
   8  16   0       34.56       68.09     25.17 o 
   9  16   0        8.10       17.64     32.77 o 
  10  16   0        4.62       36.02     47.79 o 
   1  17   0       32.06       26.85     11.73 o 
   2  17   0       28.72       30.56     22.25 o 
   3  17   0       41.87       40.23     33.40 o 
   4  17   0      168.63      177.31     26.15 o 
   5  17   0        1.12      -21.64     21.64 o 
   6  17   0       14.23       15.70     22.28 o 
   7  17   0      378.78      516.42     84.16 o 
   8  17   0       35.45       39.73     26.11 o 
   9  17   0       46.26       34.30     45.54 o 
   0  18   0     1154.79     1155.74     31.25 o 
   1  18   0      156.78      184.75      9.00 o 
   2  18   0       10.63       15.37     21.82 o 
   3  18   0      278.92      330.17     29.90 o 
   4  18   0      613.40      711.11     37.12 o 
   5  18   0        4.33       47.04     24.86 o 
   6  18   0       45.41       30.19     28.12 o 
   7  18   0      102.23      100.10     26.74 o 
   8  18   0       28.93      -14.55     37.32 o 
   9  18   0       50.44       71.10     74.41 o 
   1  19   0       13.12        8.58      7.44 o 
   2  19   0     2419.01     2557.37     46.93 o 
   3  19   0        0.61       -4.40     45.54 o 
   4  19   0      106.43      112.70     21.63 o 
   5  19   0       57.65       64.31     40.15 o 
   6  19   0       16.89      -12.66     39.74 o 
   7  19   0      107.63      125.43     34.28 o 
   8  19   0        1.08        0.92     26.54 o 
   9  19   0        4.66      -37.83     77.47 o 
   0  20   0     1501.07     1381.79    119.95 o 
   1  20   0       99.28       84.07      8.09 o 
   2  20   0        6.22        2.12     22.01 o 
   3  20   0      617.91      687.55     39.91 o 
   4  20   0      139.62      210.29     31.24 o 
   5  20   0      108.17      127.09     29.17 o 
   6  20   0       46.64       32.02     23.29 o 
   7  20   0        3.49       12.79     24.52 o 
   8  20   0        4.14       43.16     29.49 o 
   1  21   0      225.38      217.59     14.56 o 
   2  21   0      164.80      220.26     26.69 o 
   3  21   0      101.57      105.32     18.81 o 
   4  21   0        0.02        5.45     21.07 o 
   5  21   0       27.36       52.90     27.58 o 
   6  21   0       28.32       21.96     22.42 o 
   7  21   0        0.49       16.00     24.99 o 
   8  21   0        1.95       27.95     52.48 o 
   0  22   0       44.90       90.49     23.60 o 
   1  22   0      766.67      709.76     48.31 o 
   2  22   0      811.12      923.31     32.09 o 
   3  22   0        8.24       -6.96     18.14 o 
   4  22   0      205.52      231.47     22.60 o 
   5  22   0       13.76       11.03     25.58 o 
   6  22   0       15.40       -7.06     27.93 o 
   7  22   0       22.48       75.52     58.86 o 
   1  23   0      716.91      601.10     74.62 o 
   2  23   0       15.92       28.06     12.68 o 
   3  23   0      231.56      255.11     25.81 o 
   4  23   0       28.34      -27.19     27.35 o 
   5  23   0       81.60       62.88     27.67 o 
   6  23   0        6.43      -33.87     53.87 o 
   7  23   0       10.51      -16.84     32.45 o 
   0  24   0       56.35      -17.21     69.97 o 
   1  24   0       13.19       22.68     27.73 o 
   2  24   0      174.88      172.24     17.23 o 
   3  24   0        1.75       19.47     18.67 o 
   4  24   0        1.57       23.88     86.07 o 
   5  24   0       39.99       17.80     19.35 o 
   6  24   0        1.04        9.28     24.57 o 
   1  25   0      225.03      183.92     20.94 o 
   2  25   0      153.91      134.20     16.11 o 
   3  25   0       40.66       48.86     22.76 o 
   4  25   0        1.77      -19.88     22.67 o 
   5  25   0      151.10      202.35     45.81 o 
   0  26   0       97.79       86.63     43.87 o 
   1  26   0       52.18       19.23     21.16 o 
   2  26   0       22.76       20.75     10.74 o 
   3  26   0       21.43       22.35     16.59 o 
   4  26   0       31.30        5.05     68.30 o 
   5  26   0        7.21        9.18     19.95 o 
   1  27   0      209.77      199.64     72.75 o 
   2  27   0        2.63       -3.31     18.79 o 
   3  27   0       71.47       79.65     17.39 o 
   4  27   0       67.32      208.80     33.32 o 
   0  28   0      251.86      264.33     99.40 o 
   1  28   0        5.90      -32.17     32.17 o 
   2  28   0       32.30       21.91     30.94 o 
 -11   0   1      258.98      277.96     29.69 o 
  -9   0   1        1.59      -19.92     26.13 o 
  -7   0   1      598.10      558.86     39.05 o 
  -5   0   1     9383.74     9598.92    172.12 o 
  -3   0   1    24990.82    25643.83    410.40 o 
   3   0   1      359.46      317.47     27.85 o 
   5   0   1        6.00      -26.27     26.27 o 
   7   0   1        2.69       17.52     27.18 o 
   9   0   1     2272.33     2096.78     51.44 o 
  11   0   1      112.38       98.03     27.78 o 
 -12   1   1       66.20       56.25     19.58 o 
 -11   1   1      140.14      145.25     24.33 o 
 -10   1   1       53.03       33.65     15.68 o 
  -9   1   1        8.97       35.77     21.13 o 
  -8   1   1      359.55      394.03     21.48 o 
  -7   1   1        0.39       -6.73     17.34 o 
  -6   1   1     1802.07     1941.01     41.43 o 
  -5   1   1     1533.28     1562.01     36.40 o 
  -4   1   1     1242.83     1036.77     21.43 o 
  -3   1   1       97.75       94.09     14.31 o 
  -2   1   1     8076.83     8282.47     74.73 o 
   1   1   1    14632.84    13242.13    128.53 o 
   2   1   1     2150.25     1971.54     36.06 o 
   3   1   1      909.66      945.11     29.08 o 
   4   1   1     4881.65     4732.44     51.53 o 
   5   1   1      308.70      277.20     18.60 o 
   6   1   1      630.86      588.26     26.84 o 
   7   1   1       24.07       -2.73     17.34 o 
   8   1   1      216.97      241.78     22.09 o 
   9   1   1      496.50      482.38     23.23 o 
  10   1   1      419.77      473.83     23.13 o 
  11   1   1        5.40       26.84     19.33 o 
 -12   2   1        2.88       -3.92     14.88 o 
 -11   2   1        2.77       -9.26     18.69 o 
 -10   2   1      354.70      371.69     24.39 o 
  -9   2   1      204.33      256.08     18.82 o 
  -8   2   1       18.38       35.50     18.19 o 
  -7   2   1      639.96      654.25     27.07 o 
  -6   2   1       42.13       47.52     14.91 o 
  -5   2   1     3062.64     3308.12     47.50 o 
  -4   2   1     3713.83     3728.19     45.90 o 
  -3   2   1       41.02       22.17     13.19 o 
  -2   2   1    10422.01    10854.11     98.05 o 
  -1   2   1     3236.14     3085.18     21.44 o 
   1   2   1    16946.98    15924.67    151.08 o 
   2   2   1      328.68      358.08     18.85 o 
   3   2   1      141.98      193.13     16.98 o 
   4   2   1       37.91       21.22     13.02 o 
   5   2   1      174.89      269.14     18.83 o 
   6   2   1        7.29        6.79     21.83 o 
   7   2   1        1.12       -7.20     17.76 o 
   8   2   1       11.31       43.28     16.71 o 
   9   2   1      550.78      569.55     27.47 o 
  10   2   1      226.43      215.46     19.60 o 
  11   2   1       17.30       36.03     17.83 o 
 -12   3   1       12.81       42.82     18.19 o 
 -11   3   1       23.72       14.30     18.57 o 
 -10   3   1      241.04      276.14     21.48 o 
  -9   3   1       54.79       45.47     18.04 o 
  -8   3   1       83.87      100.32     21.09 o 
  -7   3   1      128.88      138.69     17.81 o 
  -6   3   1      658.23      605.32     24.10 o 
  -5   3   1     2796.72     2942.43     43.65 o 
  -4   3   1     3054.73     3000.94     40.36 o 
  -3   3   1       81.63      112.60     15.09 o 
  -2   3   1     4351.27     4211.53     47.55 o 
  -1   3   1     4254.71     4111.09     35.39 o 
   1   3   1      547.01      478.75      9.95 o 
   2   3   1       16.40       21.93     12.53 o 
   3   3   1     1611.83     1488.94     25.74 o 
   4   3   1       34.88       77.78     12.40 o 
   5   3   1      118.39      117.86     14.93 o 
   6   3   1      165.32      175.34     20.57 o 
   7   3   1      143.88      167.08     24.62 o 
   8   3   1       92.37      116.36     17.72 o 
   9   3   1      301.02      305.58     24.76 o 
  10   3   1      177.34      189.04     17.59 o 
  11   3   1       23.58       46.06     18.45 o 
 -12   4   1       34.40       24.68     21.63 o 
 -11   4   1      173.08      130.51     20.18 o 
 -10   4   1       53.92       57.77     15.88 o 
  -9   4   1      540.97      525.07     28.02 o 
  -8   4   1       11.41       15.67     15.96 o 
  -7   4   1     2807.88     2761.03     46.36 o 
  -6   4   1      142.39      153.26     19.17 o 
  -5   4   1     2779.22     2652.79     34.20 o 
  -4   4   1     3072.21     3189.47     38.46 o 
  -3   4   1      617.70      628.13     16.70 o 
  -2   4   1    10744.36    11893.45    118.86 o 
  -1   4   1    12903.10    12203.31    128.94 o 
   0   4   1      598.12      580.35     10.52 o 
   1   4   1     2964.95     3003.99     27.09 o 
   2   4   1     2150.68     1941.28     28.00 o 
   3   4   1        2.98        1.97      9.23 o 
   4   4   1        9.26       23.99     12.27 o 
   5   4   1     1206.56     1130.16     30.26 o 
   6   4   1      187.47      193.52     22.13 o 
   7   4   1     1064.47     1077.99     35.43 o 
   8   4   1      828.80      837.63     28.37 o 
   9   4   1      636.99      658.37     25.51 o 
  10   4   1      161.67      206.78     28.08 o 
  11   4   1       12.97        1.00     15.66 o 
 -12   5   1       59.86       38.75     27.73 o 
 -11   5   1        6.92      -13.12     14.24 o 
 -10   5   1      108.27      187.62     49.99 o 
  -9   5   1        1.55       -4.68     17.41 o 
  -8   5   1      190.85      237.95     17.26 o 
  -7   5   1       29.84       53.43     22.85 o 
  -6   5   1     1372.83     1397.22     31.12 o 
  -5   5   1      606.37      636.48     19.46 o 
  -4   5   1     2273.24     2298.17     33.50 o 
  -3   5   1       51.27       43.07      9.06 o 
  -2   5   1    11713.37    12366.66    139.67 o 
  -1   5   1    35064.71    34358.00    450.11 o 
   0   5   1     2603.06     2541.79     30.48 o 
   1   5   1     1886.29     1721.10     39.73 o 
   2   5   1     5369.81     5290.23     58.65 o 
   3   5   1      893.04      950.93     15.24 o 
   4   5   1      951.26      915.14     23.14 o 
   5   5   1      562.69      611.59     31.84 o 
   6   5   1      423.59      387.05     32.60 o 
   7   5   1       12.84       -7.28     17.59 o 
   8   5   1       80.77       88.51     17.72 o 
   9   5   1       50.49       37.22     19.41 o 
  10   5   1      334.48      371.21     28.46 o 
  11   5   1       68.36       73.71     15.91 o 
 -11   6   1        6.44        9.28     19.32 o 
 -10   6   1        0.05       10.79     13.01 o 
  -9   6   1      554.15      564.44     22.23 o 
  -8   6   1       67.21       49.83     14.98 o 
  -7   6   1     1305.16     1319.90     31.88 o 
  -6   6   1       52.52       65.39     19.10 o 
  -5   6   1       94.13       65.28     13.19 o 
  -4   6   1      181.34      230.23     12.09 o 
  -3   6   1     1198.22     1210.47     16.22 o 
  -2   6   1       61.98       57.80     10.93 o 
  -1   6   1    40851.65    40578.44    556.58 o 
   0   6   1       44.91       42.42     11.19 o 
   1   6   1      729.66      556.74     14.78 o 
   2   6   1     5591.86     5876.42     61.55 o 
   3   6   1      760.07      646.28     17.11 o 
   4   6   1       21.54       38.56      9.81 o 
   5   6   1     3196.80     3306.79     48.29 o 
   6   6   1      110.38       74.68     19.19 o 
   7   6   1      149.40      140.53     21.97 o 
   8   6   1      266.95      192.52     22.56 o 
   9   6   1       79.55      130.39     26.73 o 
  10   6   1       73.00       58.70     16.47 o 
  11   6   1        1.71       -5.09     14.91 o 
 -11   7   1        0.36       -5.36     15.38 o 
 -10   7   1      275.38      313.39     19.02 o 
  -9   7   1      482.12      422.71     22.76 o 
  -8   7   1       39.95       49.19     16.71 o 
  -7   7   1        3.66       13.78     15.30 o 
  -6   7   1     1328.86     1353.05     26.86 o 
  -5   7   1     1794.70     1935.56     26.00 o 
  -4   7   1     3945.51     4163.75     44.85 o 
  -3   7   1     1286.68     1325.14     17.24 o 
  -2   7   1     8860.39     8817.34    111.50 o 
  -1   7   1     2136.38     2192.16     21.95 o 
   0   7   1     1537.00     1369.04     27.49 o 
   1   7   1     1627.89     1547.31     21.54 o 
   2   7   1      398.66      375.75     12.33 o 
   3   7   1        6.47       -0.38      9.75 o 
   4   7   1     2252.17     2192.56     26.77 o 
   5   7   1     1200.26     1118.45     24.81 o 
   6   7   1      286.08      301.01     26.12 o 
   7   7   1        0.44       -2.72     16.77 o 
   8   7   1      101.30       82.24     15.17 o 
   9   7   1      403.64      390.30     19.39 o 
  10   7   1       15.70       12.45     17.48 o 
  11   7   1      148.15      148.55     23.22 o 
 -11   8   1       29.84       21.00     14.20 o 
 -10   8   1        6.05       14.77     13.46 o 
  -9   8   1      462.90      445.33     18.02 o 
  -8   8   1        9.09       -1.99     11.52 o 
  -7   8   1      113.46      119.65     20.66 o 
  -6   8   1      183.93      192.88     16.21 o 
  -5   8   1       11.72       -1.91      8.09 o 
  -4   8   1       78.65       84.21     10.32 o 
  -3   8   1     3400.70     3417.68     36.57 o 
  -2   8   1     7830.58     8342.95    120.48 o 
  -1   8   1     3005.03     2898.77     29.44 o 
   0   8   1      784.93      681.67     13.22 o 
   1   8   1      132.18      148.58      9.94 o 
   2   8   1       45.63       50.33      4.76 o 
   3   8   1      837.81      930.05     17.44 o 
   4   8   1       35.17       34.19     10.06 o 
   5   8   1       25.81        6.53     11.79 o 
   6   8   1      206.36      179.02     19.35 o 
   7   8   1      117.85      130.06     19.11 o 
   8   8   1       93.44       75.74     18.05 o 
   9   8   1        0.59      -14.50     15.17 o 
  10   8   1      207.42      191.90     17.06 o 
  11   8   1       67.27       60.25     18.88 o 
 -11   9   1        9.81        3.50     17.25 o 
 -10   9   1      172.58      145.62     15.85 o 
  -9   9   1      254.52      227.86     17.19 o 
  -8   9   1      559.76      566.00     22.10 o 
  -7   9   1      187.13      234.19     20.42 o 
  -6   9   1      724.36      761.18     27.18 o 
  -5   9   1      543.05      536.48     19.91 o 
  -4   9   1      137.32      116.96      9.80 o 
  -3   9   1       81.41       86.01     16.78 o 
  -2   9   1     1187.20     1119.30     32.93 o 
  -1   9   1      354.59      356.04      8.53 o 
   0   9   1      220.05      259.95     12.96 o 
   1   9   1      541.09      465.31     12.46 o 
   2   9   1     4310.98     4117.14     45.10 o 
   3   9   1     2085.96     2403.29     28.13 o 
   4   9   1        2.07        5.71      8.65 o 
   5   9   1      126.77      164.23     13.94 o 
   6   9   1      491.23      478.50     17.24 o 
   7   9   1       74.22      124.96     29.60 o 
   8   9   1      587.01      623.23     31.95 o 
   9   9   1      242.74      268.56     39.68 o 
  10   9   1       45.20       36.17     18.37 o 
  11   9   1       47.35       45.68     13.73 o 
 -11  10   1      239.30      278.13     42.14 o 
 -10  10   1       50.58       50.24     11.83 o 
  -9  10   1      339.09      335.20     27.34 o 
  -8  10   1       16.35      -14.29     14.29 o 
  -7  10   1      274.76      301.45     28.04 o 
  -6  10   1      221.59      272.52     14.62 o 
  -5  10   1      811.05      751.79     15.00 o 
  -4  10   1      288.20      272.78     15.93 o 
  -3  10   1     1596.08     1566.98     32.97 o 
  -2  10   1        0.75       -9.19     15.08 o 
  -1  10   1       85.66       84.16      7.45 o 
   1  10   1      323.82      423.07     17.28 o 
   2  10   1      499.18      511.15     15.98 o 
   3  10   1     6512.81     7052.99     68.00 o 
   4  10   1      824.79      830.19     17.01 o 
   5  10   1       17.26       16.02     11.08 o 
   6  10   1      523.45      495.01     15.97 o 
   7  10   1       74.00       51.57     14.30 o 
   8  10   1      127.63      147.43     13.35 o 
   9  10   1        8.85        3.61     11.58 o 
  10  10   1       51.37       49.31     14.29 o 
  11  10   1       34.76       32.80     16.00 o 
 -11  11   1       27.18       20.39     14.63 o 
 -10  11   1       47.44       40.26     17.57 o 
  -9  11   1       24.81       13.60     14.45 o 
  -8  11   1      356.86      389.22     28.99 o 
  -7  11   1       63.41       50.08     13.86 o 
  -6  11   1     1155.87     1243.00     31.54 o 
  -5  11   1       69.24       72.46     11.67 o 
  -4  11   1      935.70      973.94     33.89 o 
  -3  11   1       70.68       66.50     21.60 o 
  -2  11   1     4709.44     4790.68     77.45 o 
  -1  11   1      833.78      860.12     18.05 o 
   0  11   1     6373.62     5975.28     91.68 o 
   1  11   1        0.00       -3.53      5.24 o 
   2  11   1     3759.94     3939.67     40.90 o 
   3  11   1      557.50      602.40     17.34 o 
   4  11   1      308.26      289.97      8.25 o 
   5  11   1       16.39       12.33      8.83 o 
   6  11   1      105.04      105.34     17.06 o 
   7  11   1       20.79       -0.17     13.59 o 
   8  11   1      276.13      300.62     21.90 o 
   9  11   1       91.05       93.53     20.17 o 
  10  11   1        1.86        6.30     10.46 o 
  11  11   1        4.29      -17.03     18.08 o 
 -11  12   1      168.28       93.41     35.59 o 
 -10  12   1        5.16       -7.31     15.70 o 
  -9  12   1       62.77       49.23     12.86 o 
  -8  12   1       11.76       20.87     12.96 o 
  -7  12   1       10.47       12.82     10.22 o 
  -6  12   1       58.91       58.27      9.81 o 
  -5  12   1      308.89      252.29     38.32 o 
  -4  12   1        8.66       35.47     21.43 o 
  -3  12   1     2079.94     2184.10     80.76 o 
  -2  12   1     1600.38     1706.67     36.87 o 
  -1  12   1      584.82      510.74     11.45 o 
   0  12   1     1332.08     1196.33     32.62 o 
   1  12   1     2104.60     2241.67     28.39 o 
   2  12   1      372.33      361.57     10.47 o 
   3  12   1     3832.71     3911.79     44.62 o 
   4  12   1        4.46        3.07      8.64 o 
   5  12   1       10.73       15.49      7.34 o 
   6  12   1      152.03      182.29     12.09 o 
   7  12   1      258.81      255.59     12.73 o 
   8  12   1      103.61      112.39     14.22 o 
   9  12   1       57.36       63.86     17.31 o 
  10  12   1       14.78       22.36     16.03 o 
 -10  13   1        0.40       10.55     40.54 o 
  -9  13   1       19.52       13.13      9.70 o 
  -8  13   1      392.84      402.26     11.44 o 
  -7  13   1      184.20      153.09      7.24 o 
  -6  13   1      265.95      235.63     22.53 o 
  -5  13   1      118.28      130.71     30.03 o 
  -4  13   1      101.35      114.14     26.82 o 
  -3  13   1      363.63      320.16     27.51 o 
  -2  13   1     1922.15     1886.15     47.28 o 
  -1  13   1      241.15      240.45      9.49 o 
   0  13   1       36.02       29.60     11.74 o 
   1  13   1       62.27       56.79      9.71 o 
   2  13   1      140.09      135.18      8.33 o 
   3  13   1       82.52       80.22      7.65 o 
   4  13   1      100.57       84.43     11.38 o 
   5  13   1       26.73       22.90     11.05 o 
   6  13   1      285.03      234.40     17.93 o 
   7  13   1      140.00      114.30     11.67 o 
   8  13   1        1.81       16.72      8.60 o 
   9  13   1       41.84       47.09     12.45 o 
  10  13   1       23.95       -0.30     26.91 o 
 -10  14   1        6.59       15.36     34.28 o 
  -9  14   1       59.07       21.12     30.98 o 
  -8  14   1        0.85       -4.35     16.26 o 
  -7  14   1      507.59      464.03     12.90 o 
  -6  14   1        8.89       40.31     22.53 o 
  -5  14   1       40.30       71.45     25.41 o 
  -4  14   1        4.62        3.13     27.48 o 
  -3  14   1     1227.37     1193.72     40.13 o 
  -2  14   1      291.73      297.55     23.37 o 
  -1  14   1      847.78      835.44     30.58 o 
   0  14   1        0.07       -5.57      9.56 o 
   1  14   1        2.83       10.66     10.26 o 
   2  14   1        0.26        5.46      6.12 o 
   3  14   1      395.40      378.28     29.33 o 
   4  14   1      236.15      267.18     34.24 o 
   5  14   1      143.23      150.13     17.68 o 
   6  14   1       50.31       52.51      8.39 o 
   7  14   1        0.85        0.51      8.91 o 
   8  14   1        7.16       14.21     10.87 o 
   9  14   1      114.00      149.33     20.05 o 
  10  14   1        5.27       -9.21     35.57 o 
 -10  15   1        1.22      -30.44     30.44 o 
  -9  15   1       96.77      119.11     30.23 o 
  -8  15   1      813.27      803.27     42.42 o 
  -7  15   1        3.74      -22.80     26.04 o 
  -6  15   1      493.35      510.26     33.56 o 
  -5  15   1        5.29       -4.59     24.22 o 
  -4  15   1       21.97       -6.35     23.77 o 
  -3  15   1       29.85       40.82     26.43 o 
  -2  15   1     2447.98     2420.38     50.51 o 
  -1  15   1      345.81      314.15     13.47 o 
   0  15   1      443.15      462.43     20.80 o 
   1  15   1      133.50      168.31     12.97 o 
   2  15   1      712.64      816.13     10.70 o 
   3  15   1       20.86       54.95     20.45 o 
   4  15   1        0.87      -15.01     25.74 o 
   5  15   1      177.75      146.64     27.18 o 
   6  15   1        0.63        4.79     10.54 o 
   7  15   1       11.54       36.18     15.50 o 
   8  15   1       92.92      105.18     14.29 o 
   9  15   1        0.79      -12.25     26.98 o 
  10  15   1       29.34      -31.37     44.75 o 
 -10  16   1        0.43       16.54     30.40 o 
  -9  16   1       52.18       70.64     29.72 o 
  -8  16   1       56.24       79.08     27.53 o 
  -7  16   1      467.43      548.50     77.74 o 
  -6  16   1        0.11       45.57     23.97 o 
  -5  16   1      157.30      174.65     31.72 o 
  -4  16   1      330.23      355.90     63.73 o 
  -3  16   1     1116.20     1181.74     47.57 o 
  -2  16   1      105.53      126.13     33.66 o 
  -1  16   1      716.42      720.43     12.55 o 
   0  16   1       54.88       45.51     10.63 o 
   1  16   1     1489.04     1501.23     31.30 o 
   2  16   1        1.80        1.84     13.79 o 
   3  16   1      912.39      998.10     44.48 o 
   4  16   1       17.36       20.19     23.79 o 
   5  16   1      803.91      846.82     37.26 o 
   6  16   1       24.72      -28.93     28.93 o 
   7  16   1      412.66      463.21     65.85 o 
   8  16   1       38.25       45.24     24.17 o 
   9  16   1      107.11      100.02     32.00 o 
  -9  17   1       87.03      138.89     37.98 o 
  -8  17   1      440.09      418.40     33.75 o 
  -7  17   1        0.47      -26.42     26.42 o 
  -6  17   1      472.67      499.13     34.27 o 
  -5  17   1      101.67      128.81     25.54 o 
  -4  17   1      236.54      253.68     78.12 o 
  -3  17   1       79.62       79.44     32.45 o 
  -2  17   1      122.60      126.47     42.37 o 
  -1  17   1       96.06       92.53     13.17 o 
   0  17   1        1.08        0.89     10.72 o 
   1  17   1      668.68      685.74     14.55 o 
   2  17   1     1586.34     1792.45     55.03 o 
   3  17   1        0.59      -18.35     20.79 o 
   4  17   1      170.28      211.38     23.03 o 
   5  17   1       12.46        4.14     18.60 o 
   6  17   1       18.89       20.64     23.36 o 
   7  17   1        7.17       18.50     25.42 o 
   8  17   1      164.11      176.73     39.36 o 
   9  17   1        9.19        0.00     85.52 o 
  -9  18   1       36.29       17.83     36.13 o 
  -8  18   1       87.29      140.13     26.43 o 
  -7  18   1      291.74      343.37     46.68 o 
  -6  18   1       27.33       66.33     31.88 o 
  -5  18   1      168.07      188.04     26.43 o 
  -4  18   1        2.94       22.54     22.06 o 
  -3  18   1     1499.58     1628.49     48.56 o 
  -2  18   1        0.01       -3.44     14.88 o 
  -1  18   1      134.74      155.66     20.12 o 
   0  18   1      294.19      357.97     20.19 o 
   1  18   1       94.91       95.21     11.47 o 
   2  18   1        4.39       -5.09     19.70 o 
   3  18   1      367.30      380.37     38.33 o 
   4  18   1      123.25      136.58     22.81 o 
   5  18   1       49.44       44.86     22.52 o 
   6  18   1      307.91      269.14     45.05 o 
   7  18   1      224.78      274.24     37.75 o 
   8  18   1       35.90       34.95     28.51 o 
   9  18   1        8.11        3.33     48.31 o 
  -9  19   1       32.66       17.43     30.44 o 
  -8  19   1       51.21      103.29     57.75 o 
  -7  19   1        0.07       54.28     33.92 o 
  -6  19   1      238.61      320.42     62.75 o 
  -5  19   1        7.95      -22.15     30.14 o 
  -4  19   1        8.72       26.88     21.05 o 
  -3  19   1      314.07      363.02     28.60 o 
  -2  19   1      618.59      671.42     31.05 o 
  -1  19   1       15.28       20.92     10.98 o 
   0  19   1      161.99      169.98     15.83 o 
   1  19   1       38.80       26.36      8.36 o 
   2  19   1     1205.59     1249.69     35.29 o 
   3  19   1       40.87       57.11     21.53 o 
   4  19   1      266.56      170.36     44.60 o 
   5  19   1        5.15      -11.67     31.13 o 
   6  19   1       47.17       39.03     30.46 o 
   7  19   1      149.94      136.26     39.58 o 
   8  19   1       23.73       -4.18     25.71 o 
  -8  20   1        0.18        1.67     50.53 o 
  -7  20   1       16.81       40.73     33.19 o 
  -6  20   1        4.04        4.35     21.98 o 
  -5  20   1       57.76       73.47     33.24 o 
  -4  20   1       83.03       75.18     22.77 o 
  -3  20   1      718.24      771.58     30.79 o 
  -2  20   1      760.26      830.72     25.22 o 
  -1  20   1      737.46      744.80     31.71 o 
   0  20   1       17.04       12.15      8.60 o 
   1  20   1        1.18        0.10      6.47 o 
   2  20   1       31.86       31.06     14.09 o 
   3  20   1       74.49       85.27     18.12 o 
   4  20   1      129.40      171.45     22.35 o 
   5  20   1        0.42      -12.32     20.31 o 
   6  20   1       23.34       40.58     23.36 o 
   7  20   1       79.80       83.38     24.22 o 
   8  20   1       29.50       35.23     32.80 o 
  -8  21   1        5.25       -1.81     29.53 o 
  -7  21   1       12.81      -40.54     40.54 o 
  -6  21   1       23.30       94.65     76.63 o 
  -5  21   1       36.78       60.44     23.72 o 
  -4  21   1       22.03       15.37     33.58 o 
  -3  21   1      663.85      749.90     42.80 o 
  -2  21   1     1641.87     1700.40     43.46 o 
  -1  21   1       84.66       76.72     13.73 o 
   0  21   1      704.22      651.59     15.08 o 
   1  21   1        0.86       -1.80      6.69 o 
   2  21   1      210.29      250.20     34.23 o 
   3  21   1      154.69      249.13     45.63 o 
   4  21   1       10.26       25.21     21.46 o 
   5  21   1       25.31       12.82     19.76 o 
   6  21   1       37.12       31.70     31.03 o 
   7  21   1      125.00       75.45     28.05 o 
   8  21   1       31.52       73.03     32.42 o 
  -7  22   1      103.74       99.58     41.98 o 
  -6  22   1       55.87       14.21     22.26 o 
  -5  22   1       79.50       75.98     37.21 o 
  -4  22   1       77.53       86.81     20.20 o 
  -3  22   1      486.58      577.02     22.96 o 
  -2  22   1      380.31      373.45     24.29 o 
  -1  22   1      133.25      129.17      8.25 o 
   0  22   1      308.05      279.10     22.70 o 
   1  22   1       58.78       54.04      6.08 o 
   2  22   1       65.80       77.24     17.42 o 
   3  22   1      110.55      164.40     42.02 o 
   4  22   1       28.98       35.19     43.28 o 
   5  22   1        1.93      -42.20     42.20 o 
   6  22   1       26.69        9.50     25.39 o 
   7  22   1        9.41       69.60     48.15 o 
  -7  23   1       30.56       40.10     40.57 o 
  -6  23   1       21.96      -26.66     52.76 o 
  -5  23   1        0.09      -23.87     23.87 o 
  -4  23   1       37.80       34.08     24.14 o 
  -3  23   1       22.54       41.43     15.40 o 
  -2  23   1      404.29      464.89     29.15 o 
  -1  23   1        0.26      -13.25     18.85 o 
   0  23   1        0.44        6.12     15.24 o 
   1  23   1      139.07      131.66     14.72 o 
   2  23   1       41.06       49.65     19.40 o 
   3  23   1        6.07       14.10     17.30 o 
   4  23   1        0.52       10.12     19.66 o 
   5  23   1        2.19       21.80     32.21 o 
   6  23   1      138.83       67.41     32.15 o 
   7  23   1       20.51       53.91     32.34 o 
  -6  24   1       77.13       52.82     24.86 o 
  -5  24   1       91.03       79.02     26.73 o 
  -4  24   1        0.65       -1.61     17.48 o 
  -3  24   1       50.83       27.59     19.26 o 
  -2  24   1       15.20       19.59     19.75 o 
  -1  24   1      134.33      183.41     15.90 o 
   0  24   1      566.62      546.59     69.05 o 
   1  24   1      187.33      159.26     17.04 o 
   2  24   1        2.56        7.23     12.81 o 
   3  24   1       15.50        3.40     13.85 o 
   4  24   1       16.26      -14.16     36.10 o 
   5  24   1       68.83       49.43     28.27 o 
   6  24   1        2.89        0.23     20.89 o 
  -5  25   1       71.94       56.87     27.86 o 
  -4  25   1       49.93       60.41     34.91 o 
  -3  25   1        8.27        5.82     14.42 o 
  -2  25   1        1.49       -4.98     13.92 o 
  -1  25   1        3.60       12.97     17.24 o 
   0  25   1       69.66       75.04     16.19 o 
   1  25   1      197.47      183.15     10.43 o 
   2  25   1        3.56       -3.37     12.81 o 
   3  25   1        0.31      -10.60     22.37 o 
   4  25   1       79.03      118.95     25.50 o 
   5  25   1       66.32       48.33     33.64 o 
  -5  26   1       64.15       52.89     18.22 o 
  -4  26   1       20.77       33.80     21.95 o 
  -3  26   1        0.55       28.28     15.00 o 
  -2  26   1       33.13       -1.09     18.69 o 
  -1  26   1      148.26      122.32     19.60 o 
   0  26   1       25.42      113.69     81.08 o 
   1  26   1        9.62       14.44     50.65 o 
   2  26   1        0.01       13.49     12.50 o 
   3  26   1      102.42      132.08     23.32 o 
   4  26   1       18.91       78.30     54.98 o 
  -4  27   1      172.45      158.85     66.64 o 
  -3  27   1        0.01       -9.54     15.20 o 
  -2  27   1       24.41       44.05     27.40 o 
  -1  27   1       32.61      -24.57     34.35 o 
   0  27   1       31.51       32.05     36.40 o 
   1  27   1       73.19       69.14     38.04 o 
   2  27   1       18.07       14.21     13.86 o 
   3  27   1       12.66      -19.32     20.71 o 
  -2  28   1        3.36      -30.72     35.72 o 
  -1  28   1       60.92       21.63     39.27 o 
   0  28   1       39.61       58.09     32.31 o 
   1  28   1       88.37      103.57     34.55 o 
   2  28   1       18.46       73.84     38.32 o 
 -12   0   2        1.61       -5.85     33.04 o 
 -10   0   2        0.94      -19.99     19.99 o 
  -8   0   2      271.12      255.81     49.97 o 
  -6   0   2     2099.56     2414.08     47.72 o 
  -4   0   2      133.91      101.87     13.67 o 
  -2   0   2     6519.46     6859.92     79.72 o 
   0   0   2      641.36      575.96     13.43 o 
   2   0   2        4.64        0.68     20.32 o 
   4   0   2     2940.43     3000.09     72.22 o 
   6   0   2     1365.97     1321.24     66.59 o 
   8   0   2      731.49      657.15     39.71 o 
  10   0   2       56.79       56.08     23.31 o 
 -12   1   2        4.29        5.29     17.63 o 
 -11   1   2      174.48      201.32     20.32 o 
 -10   1   2      119.84       97.25     15.02 o 
  -9   1   2      349.54      358.13     24.94 o 
  -8   1   2       11.18       11.60     17.39 o 
  -7   1   2      180.06      234.77     28.08 o 
  -6   1   2      507.22      534.73     20.93 o 
  -5   1   2     3727.91     3864.97     46.57 o 
  -4   1   2      635.37      637.86     16.10 o 
  -3   1   2     4499.68     4158.65     42.78 o 
  -2   1   2      143.82      209.57     11.81 o 
  -1   1   2     9839.41    10116.76    192.69 o 
   0   1   2     1140.66      828.33     16.99 o 
   1   1   2     6617.64     6706.65     70.40 o 
   2   1   2       87.81       56.88     20.25 o 
   3   1   2       84.15       93.99     17.60 o 
   4   1   2      711.73      750.56     22.88 o 
   5   1   2      391.35      319.75     19.08 o 
   6   1   2       20.33       36.93     18.34 o 
   7   1   2      812.94      718.01     30.34 o 
   8   1   2        2.61       11.88     18.34 o 
   9   1   2       52.57       62.11     17.44 o 
  10   1   2       37.39       19.84     19.44 o 
  11   1   2      170.75      225.67     44.72 o 
 -12   2   2        7.55       -2.04     18.62 o 
 -11   2   2       13.46      -18.45     18.45 o 
 -10   2   2      250.62      291.95     21.05 o 
  -9   2   2       24.71       19.10     13.51 o 
  -8   2   2      526.75      556.77     23.59 o 
  -7   2   2       84.90      108.51     20.26 o 
  -6   2   2      351.74      468.78     37.22 o 
  -5   2   2      167.98      195.20     12.95 o 
  -4   2   2     1988.80     2019.26     25.32 o 
  -3   2   2     4635.74     4967.19     42.73 o 
  -2   2   2     7550.75     8597.49     79.50 o 
  -1   2   2     5157.08     4940.72     73.00 o 
   0   2   2     3286.42     3515.86     28.35 o 
   1   2   2       10.76       25.66     10.06 o 
   2   2   2       11.68       -0.22     17.56 o 
   3   2   2     2700.34     2680.76     35.51 o 
   4   2   2     1117.00     1271.65     24.74 o 
   5   2   2        0.10       16.25     16.65 o 
   6   2   2      445.78      453.64     30.03 o 
   7   2   2      221.27      201.84     25.20 o 
   8   2   2       37.98       27.54     17.14 o 
   9   2   2      432.27      421.33     29.14 o 
  10   2   2       55.27       42.61     15.98 o 
  11   2   2      213.18      252.96     22.77 o 
 -12   3   2        5.46        8.14     15.01 o 
 -11   3   2      405.23      438.18     31.82 o 
 -10   3   2       47.76       50.72     16.71 o 
  -9   3   2      275.46      243.84     18.52 o 
  -8   3   2       10.17       34.49     14.83 o 
  -7   3   2      118.16       98.66     16.62 o 
  -6   3   2        4.52       17.67     14.47 o 
  -5   3   2     2590.01     2606.50     29.27 o 
  -4   3   2      153.20      153.98     13.33 o 
  -3   3   2        3.24       41.44     10.37 o 
  -2   3   2    76315.55    74691.47   1336.43 o 
  -1   3   2     5946.74     6702.11     70.25 o 
   0   3   2        6.76       13.57      6.47 o 
   1   3   2      496.17      719.29     19.91 o 
   2   3   2      413.74      486.24     17.52 o 
   3   3   2      206.03      262.27     15.10 o 
   4   3   2      605.22      556.63     22.18 o 
   5   3   2     1716.94     1736.57     39.24 o 
   6   3   2       13.77       30.86     24.99 o 
   7   3   2      384.98      432.55     32.75 o 
   8   3   2      138.34      104.16     25.87 o 
   9   3   2      491.55      501.93     26.41 o 
  10   3   2      111.24      120.42     17.21 o 
  11   3   2      222.76      283.23     28.15 o 
 -12   4   2       34.53       29.88     25.89 o 
 -11   4   2       61.12       47.89     14.59 o 
 -10   4   2      621.00      657.10     24.65 o 
  -9   4   2       34.31       39.45     13.79 o 
  -8   4   2      696.35      687.93     23.79 o 
  -7   4   2        5.63       -8.65     14.78 o 
  -6   4   2     3180.44     3247.64     52.82 o 
  -5   4   2      125.92      118.38     15.43 o 
  -4   4   2     1153.00     1128.07     23.76 o 
  -3   4   2      428.65      560.17     15.02 o 
  -2   4   2    44371.48    46146.32    796.08 o 
  -1   4   2     4990.08     5625.67    109.66 o 
   0   4   2     4332.49     4009.29     64.98 o 
   1   4   2       94.72       92.32     11.48 o 
   2   4   2      743.81      682.59     17.70 o 
   3   4   2      659.86      649.09     20.11 o 
   4   4   2      634.29      629.59     21.61 o 
   5   4   2      147.87      198.28     19.44 o 
   6   4   2        2.48      -13.38     20.58 o 
   7   4   2        5.21       24.04     21.92 o 
   8   4   2      175.97      154.86     20.85 o 
   9   4   2      432.93      435.92     30.88 o 
  10   4   2        7.65        5.17     16.44 o 
  11   4   2      195.22      211.07     27.57 o 
 -12   5   2        3.17       -9.01     19.66 o 
 -11   5   2       48.07       48.20     22.79 o 
 -10   5   2      102.96      106.43     17.48 o 
  -9   5   2      524.61      562.94     29.50 o 
  -8   5   2       15.43       20.90     16.37 o 
  -7   5   2      779.10      766.55     37.97 o 
  -6   5   2      309.68      307.83     22.44 o 
  -5   5   2      301.74      286.87     14.09 o 
  -4   5   2      777.75      792.65     19.71 o 
  -3   5   2     1671.41     1676.56     23.84 o 
  -2   5   2      328.19      422.84     13.16 o 
  -1   5   2       28.16       16.41      9.18 o 
   0   5   2     2297.04     2413.12     29.85 o 
   1   5   2      883.18      873.34     20.48 o 
   2   5   2      297.08      298.49     12.82 o 
   3   5   2      160.65      104.71     15.39 o 
   4   5   2       80.00       93.99     13.90 o 
   5   5   2     2482.93     2431.12     37.19 o 
   6   5   2      314.85      286.46     36.22 o 
   7   5   2     1570.32     1597.09     57.64 o 
   8   5   2     1828.14     1731.37     46.88 o 
   9   5   2      197.97      226.96     27.94 o 
  10   5   2      165.05      162.87     17.66 o 
  11   5   2      219.04      213.12     30.14 o 
 -11   6   2       74.07       67.76     22.46 o 
 -10   6   2      150.42      185.89     16.73 o 
  -9   6   2       10.40       10.05     21.15 o 
  -8   6   2      814.80      823.18     28.18 o 
  -7   6   2       16.30       21.78     15.87 o 
  -6   6   2     3660.10     3666.67     51.67 o 
  -5   6   2      940.85     1012.43     23.23 o 
  -4   6   2     4745.55     4852.82     50.72 o 
  -3   6   2     1160.87     1177.56     27.63 o 
  -2   6   2       11.16       -8.33      8.86 o 
  -1   6   2     2087.37     2220.27     26.96 o 
   0   6   2     6715.58     6637.16     65.88 o 
   1   6   2     2202.45     2212.42     27.44 o 
   2   6   2       77.44       50.80      8.25 o 
   3   6   2     2131.50     2058.83     27.56 o 
   4   6   2       71.51       91.75     12.07 o 
   5   6   2      390.50      398.62     19.53 o 
   6   6   2        7.55       35.04     17.99 o 
   7   6   2      684.56      694.52     28.68 o 
   8   6   2      270.70      243.10     18.42 o 
   9   6   2       39.56       50.15     17.71 o 
  10   6   2       55.98       29.32     18.01 o 
  11   6   2       42.02       14.74     17.70 o 
 -11   7   2       24.71       18.38     16.59 o 
 -10   7   2       13.36      -13.89     13.89 o 
  -9   7   2      315.80      363.03     20.20 o 
  -8   7   2       53.92       42.51     18.31 o 
  -7   7   2      547.65      583.82     22.44 o 
  -6   7   2      671.64      715.02     24.01 o 
  -5   7   2      301.10      248.89     16.14 o 
  -4   7   2       65.25       59.51      8.27 o 
  -3   7   2      325.67      244.57     14.98 o 
  -2   7   2      703.37      785.27     12.97 o 
  -1   7   2      655.54      661.68     13.91 o 
   0   7   2       20.85        4.92     12.37 o 
   1   7   2     2255.25     2562.07     28.21 o 
   2   7   2     4622.32     4882.92     43.84 o 
   3   7   2      135.59      220.93     11.80 o 
   4   7   2     1189.48     1145.74     20.42 o 
   5   7   2        5.70        6.07     15.69 o 
   6   7   2      206.43      241.58     20.92 o 
   7   7   2      714.47      689.31     28.67 o 
   8   7   2       85.43       65.61     20.79 o 
   9   7   2       25.27       22.81     17.09 o 
  10   7   2        0.31       -2.44     20.52 o 
  11   7   2      252.67      254.12     27.74 o 
 -11   8   2        3.66       28.05     16.51 o 
 -10   8   2       16.29       22.89     14.30 o 
  -9   8   2        5.05        6.46     12.41 o 
  -8   8   2      165.47      194.32     19.31 o 
  -7   8   2        1.96       13.41     20.88 o 
  -6   8   2      558.17      591.20     24.99 o 
  -5   8   2      190.10      225.77     17.64 o 
  -4   8   2     2086.24     2063.70     31.49 o 
  -3   8   2       10.29       11.19      7.75 o 
  -2   8   2     2845.08     2962.37     33.96 o 
  -1   8   2      629.41      667.06     13.04 o 
   0   8   2      208.30      201.95      9.79 o 
   1   8   2       37.43       51.23      9.68 o 
   2   8   2     1149.37     1345.33     16.63 o 
   3   8   2     4512.48     5056.42     53.08 o 
   4   8   2      123.23      166.74     11.31 o 
   5   8   2     1876.58     1990.41     36.28 o 
   6   8   2      381.10      388.55     29.30 o 
   7   8   2       29.40       27.98     13.99 o 
   8   8   2        3.03      -10.81     17.52 o 
   9   8   2      101.44      103.99     15.41 o 
  10   8   2      197.37      243.99     24.52 o 
  11   8   2        2.29       10.59     14.53 o 
 -11   9   2      130.49      128.80     16.39 o 
 -10   9   2       28.45       43.95     13.89 o 
  -9   9   2      446.70      474.94     19.69 o 
  -8   9   2      208.09      234.31     13.61 o 
  -7   9   2       55.98       58.08     15.73 o 
  -6   9   2      332.38      357.98     16.64 o 
  -5   9   2      602.75      535.10     38.02 o 
  -4   9   2      899.19      990.78     22.65 o 
  -3   9   2     2231.00     2244.01     21.35 o 
  -2   9   2      154.78      136.32     10.08 o 
  -1   9   2     1371.22     1174.67     14.02 o 
   0   9   2      210.70      238.39     11.94 o 
   1   9   2     1130.98     1164.29     45.34 o 
   2   9   2       72.48       88.56     15.36 o 
   3   9   2       30.18       60.78      7.89 o 
   4   9   2     1098.28     1121.43     27.73 o 
   5   9   2      346.14      346.15     18.54 o 
   6   9   2       75.64       86.43     18.54 o 
   7   9   2      125.68      139.55     14.81 o 
   8   9   2       16.45        7.09     15.83 o 
   9   9   2      488.51      487.44     23.05 o 
  10   9   2        8.26        4.86     14.76 o 
  11   9   2       35.59       -6.30     18.74 o 
 -11  10   2        6.49       18.79     13.22 o 
 -10  10   2      118.16      168.22     29.54 o 
  -9  10   2      128.60       88.05     14.60 o 
  -8  10   2      527.49      520.68     21.01 o 
  -7  10   2        3.64        3.56      9.24 o 
  -6  10   2       28.94       30.00     11.67 o 
  -5  10   2       11.52       18.60     14.55 o 
  -4  10   2      890.16      859.62     21.94 o 
  -3  10   2      154.88       95.20     22.40 o 
  -2  10   2     9666.00     9839.46    122.41 o 
  -1  10   2      265.16      238.38     10.79 o 
   0  10   2     2715.13     2875.94     39.60 o 
   1  10   2      803.71      933.52     17.42 o 
   2  10   2     1793.81     1844.41     24.18 o 
   3  10   2      139.58      121.04     13.65 o 
   4  10   2      733.99      786.79     20.31 o 
   5  10   2        4.27        3.80     15.92 o 
   6  10   2      350.35      360.09     22.01 o 
   7  10   2      347.65      322.78     17.39 o 
   8  10   2       71.62       95.29     20.12 o 
   9  10   2       12.68        3.88     16.88 o 
  10  10   2       67.17       75.73     13.46 o 
  11  10   2       52.31       65.00     41.65 o 
 -11  11   2      105.33      106.07     45.54 o 
 -10  11   2        1.48        0.62     11.67 o 
  -9  11   2      272.16      273.80     14.28 o 
  -8  11   2       36.78       28.30     14.05 o 
  -7  11   2      749.92      749.19     28.56 o 
  -6  11   2       62.89       53.04     11.75 o 
  -5  11   2      625.71      635.68     36.17 o 
  -4  11   2        3.88       16.82     24.28 o 
  -3  11   2      390.69      369.87     34.11 o 
  -2  11   2       51.09       73.75     22.80 o 
  -1  11   2        5.78       18.12      7.73 o 
   0  11   2     7257.51     7860.14     89.35 o 
   1  11   2     4784.46     4915.84     46.36 o 
   2  11   2       63.64       82.47     13.58 o 
   3  11   2      775.65      713.91     21.56 o 
   4  11   2       21.72       36.22      8.94 o 
   5  11   2       58.15       56.60     11.61 o 
   6  11   2      160.00      208.86     19.33 o 
   7  11   2     1267.31     1205.78     31.23 o 
   8  11   2       35.90       47.60     17.20 o 
   9  11   2      374.33      385.61     61.12 o 
  10  11   2       45.07       44.55     14.00 o 
 -11  12   2       24.43       56.09     44.98 o 
 -10  12   2       44.67       20.18     11.56 o 
  -9  12   2        5.75        2.28      8.53 o 
  -8  12   2      410.28      401.04     18.24 o 
  -7  12   2       23.30       25.38     14.26 o 
  -6  12   2       15.73       21.52     13.45 o 
  -5  12   2       90.30      133.92     32.25 o 
  -4  12   2      750.51      772.14     66.17 o 
  -3  12   2      152.10      151.62     26.28 o 
  -2  12   2     2162.70     2169.25     61.34 o 
  -1  12   2      358.18      356.53     12.17 o 
   0  12   2     3030.65     3295.95     41.88 o 
   1  12   2       21.78       21.85     11.10 o 
   2  12   2        1.34        9.10     10.31 o 
   3  12   2       44.21       42.92     14.32 o 
   4  12   2      203.34      181.84     18.67 o 
   5  12   2       39.34       36.63     11.60 o 
   6  12   2     1056.25     1049.79     41.47 o 
   7  12   2     1010.18      927.17     40.84 o 
   8  12   2      175.58      171.80     23.12 o 
   9  12   2       99.49      135.98     17.83 o 
  10  12   2       73.31       74.43     16.33 o 
 -10  13   2       12.34       -1.82     41.55 o 
  -9  13   2       32.18       20.42     16.04 o 
  -8  13   2       85.32       79.44      8.97 o 
  -7  13   2     1349.09     1317.81     36.64 o 
  -6  13   2      133.64      104.72     11.33 o 
  -5  13   2      568.21      528.19     46.89 o 
  -4  13   2      840.07      883.36     46.95 o 
  -3  13   2      245.63      256.98     36.83 o 
  -2  13   2      216.76      169.53     25.19 o 
  -1  13   2     1117.93     1090.00     14.97 o 
   0  13   2      122.26      165.63     10.58 o 
   1  13   2     2005.79     2051.52     29.99 o 
   2  13   2       85.59      100.16     13.90 o 
   3  13   2      574.37      589.51     30.29 o 
   4  13   2        0.11       -2.40     14.70 o 
   5  13   2        6.56       15.21      8.93 o 
   6  13   2        0.80       -6.92      6.92 o 
   7  13   2      493.13      480.64     15.25 o 
   8  13   2       89.37       87.54     11.68 o 
   9  13   2       37.10       63.57     17.52 o 
  10  13   2        1.44       -2.27     22.25 o 
 -10  14   2       70.53       69.43     35.89 o 
  -9  14   2       10.21       22.42     29.94 o 
  -8  14   2       22.08       31.34     13.03 o 
  -7  14   2        7.07        8.30     11.01 o 
  -6  14   2      129.32      121.69     29.77 o 
  -5  14   2      773.27      897.25     51.87 o 
  -4  14   2     2180.22     2244.98     59.25 o 
  -3  14   2      115.13       95.20     31.90 o 
  -2  14   2      184.24      207.51     20.79 o 
  -1  14   2        7.20        4.74      6.40 o 
   0  14   2       71.92       68.33     11.70 o 
   1  14   2       41.19       54.81     10.17 o 
   2  14   2      108.02      108.25     13.07 o 
   3  14   2       11.66       16.43      9.94 o 
   4  14   2      625.78      647.90     24.01 o 
   5  14   2        3.29       -5.30     13.04 o 
   6  14   2       92.81       90.00     11.90 o 
   7  14   2       19.65       10.72      6.76 o 
   8  14   2       73.77       69.64     23.85 o 
   9  14   2       13.60       20.98     11.15 o 
  10  14   2       46.82       93.99     47.94 o 
 -10  15   2        0.33      -16.73     45.61 o 
  -9  15   2        2.13      -37.20     43.59 o 
  -8  15   2       80.16       77.27     28.02 o 
  -7  15   2      457.43      522.47     41.60 o 
  -6  15   2       12.27       28.08     34.16 o 
  -5  15   2      937.61     1064.05     57.18 o 
  -4  15   2     2836.58     2929.91     77.52 o 
  -3  15   2     2474.35     2596.93     64.57 o 
  -2  15   2        0.01       10.25     15.66 o 
  -1  15   2      116.79      132.43      8.80 o 
   0  15   2       15.23       15.23     16.23 o 
   1  15   2      136.22      138.39     10.22 o 
   2  15   2        2.84       10.71     11.12 o 
   3  15   2      213.37      201.80     23.19 o 
   4  15   2       73.01       57.64      8.74 o 
   5  15   2      234.43      222.01     22.42 o 
   6  15   2        0.06        5.84     14.32 o 
   7  15   2      504.37      506.56     17.84 o 
   8  15   2        6.93        2.52     17.18 o 
   9  15   2       54.63       53.22     34.47 o 
 -10  16   2       96.48      134.51     34.58 o 
  -9  16   2       32.89       64.10     32.33 o 
  -8  16   2      100.78      135.85     33.92 o 
  -7  16   2       13.64      -47.20     88.30 o 
  -6  16   2      268.89      381.51     59.56 o 
  -5  16   2      129.17       95.89     25.69 o 
  -4  16   2     4350.13     4507.01     99.99 o 
  -3  16   2      305.69      341.81     32.28 o 
  -2  16   2       62.80       67.40     19.77 o 
  -1  16   2      183.83      155.30      8.47 o 
   0  16   2      818.99      835.36     33.54 o 
   1  16   2      330.25      379.28     17.09 o 
   2  16   2      338.13      344.52     13.26 o 
   3  16   2       18.81        8.63      7.70 o 
   4  16   2      332.80      335.37     25.46 o 
   5  16   2       52.41       42.72      7.62 o 
   6  16   2      101.63       97.69     13.88 o 
   7  16   2      185.09      166.03     21.52 o 
   8  16   2      315.79      405.98     48.18 o 
   9  16   2        7.61      -29.11     33.19 o 
  -9  17   2      151.97      102.26     30.01 o 
  -8  17   2       24.49        4.35     27.98 o 
  -7  17   2      531.87      564.11     37.33 o 
  -6  17   2        5.60       -6.36     22.95 o 
  -5  17   2     1135.84     1229.11     48.16 o 
  -4  17   2      153.99      142.43     25.22 o 
  -3  17   2      301.62      301.97     51.20 o 
  -2  17   2        1.82        4.11     20.30 o 
  -1  17   2      954.64      938.41     32.49 o 
   0  17   2      425.60      401.58     24.45 o 
   1  17   2      360.75      369.33     28.15 o 
   2  17   2      197.18      193.82      9.61 o 
   3  17   2      131.09      133.24     22.65 o 
   4  17   2        3.86        7.71     22.94 o 
   5  17   2      191.01      204.80     26.38 o 
   6  17   2        2.32       16.08     22.94 o 
   7  17   2      109.65      125.82     28.47 o 
   8  17   2      134.40      119.13     34.51 o 
   9  17   2       74.31       71.57     32.27 o 
  -9  18   2       29.19       46.35     31.18 o 
  -8  18   2      199.45      197.23     48.31 o 
  -7  18   2       27.66       25.00     27.75 o 
  -6  18   2       48.46       58.55     25.53 o 
  -5  18   2        5.38       -8.38     25.21 o 
  -4  18   2      454.92      502.94     34.17 o 
  -3  18   2      254.80      304.99     51.99 o 
  -2  18   2      165.38      219.87     23.08 o 
  -1  18   2     1724.60     1787.68     34.59 o 
   0  18   2       10.12       16.30     10.35 o 
   1  18   2      111.23      153.01     20.08 o 
   2  18   2      100.00       94.14      9.43 o 
   3  18   2      131.13       99.25     19.86 o 
   4  18   2      152.62      160.79     23.67 o 
   5  18   2      145.57      155.78     28.41 o 
   6  18   2      130.05      156.14     27.23 o 
   7  18   2       31.40      100.69     27.14 o 
   8  18   2       95.80      100.37     34.30 o 
   9  18   2        7.56       18.81     34.33 o 
  -9  19   2      291.83      318.61     49.86 o 
  -8  19   2        1.12      -28.24     33.60 o 
  -7  19   2      216.70      253.18     31.08 o 
  -6  19   2        3.41      -12.22     45.54 o 
  -5  19   2      117.53      176.43     25.93 o 
  -4  19   2      739.30      811.45     33.08 o 
  -3  19   2        0.58       31.09     15.01 o 
  -2  19   2        0.85       -8.16     19.16 o 
  -1  19   2      563.84      543.59     17.73 o 
   0  19   2       19.47       20.96     11.48 o 
   1  19   2      163.44      191.44     16.12 o 
   2  19   2       31.82       18.35      7.33 o 
   3  19   2        5.92       35.40     22.09 o 
   4  19   2       26.67       12.06     21.87 o 
   5  19   2       19.42       30.01     21.37 o 
   6  19   2        2.90       -2.48     24.72 o 
   7  19   2        1.38       25.94     23.05 o 
   8  19   2       73.69       39.51     32.78 o 
  -8  20   2      344.37      353.68     47.11 o 
  -7  20   2       10.23       69.97     52.20 o 
  -6  20   2       29.15       30.39     23.35 o 
  -5  20   2        0.03        1.44     25.48 o 
  -4  20   2       23.54        5.32     22.44 o 
  -3  20   2      204.34      232.10     20.77 o 
  -2  20   2      408.97      429.09     25.04 o 
  -1  20   2      105.71      107.73      5.24 o 
   0  20   2       10.54       14.70      9.29 o 
   1  20   2       16.24       16.19      7.39 o 
   2  20   2       68.43       68.70      6.23 o 
   3  20   2       31.44       22.51     16.56 o 
   4  20   2      228.90      224.69     23.24 o 
   5  20   2       53.64       37.15     21.50 o 
   6  20   2      147.59      219.50     50.90 o 
   7  20   2        1.59       -4.21     23.26 o 
   8  20   2      250.93      352.39     36.56 o 
  -8  21   2        4.85      -26.69     36.45 o 
  -7  21   2      102.79       74.62     34.42 o 
  -6  21   2      221.87      282.39     61.85 o 
  -5  21   2      173.25      175.21     25.15 o 
  -4  21   2       66.02       55.90     18.22 o 
  -3  21   2      164.01      193.20     25.96 o 
  -2  21   2       26.89       13.21     16.35 o 
  -1  21   2      186.32      189.85     23.50 o 
   0  21   2       15.85        4.39      9.81 o 
   1  21   2      437.46      451.98     28.45 o 
   2  21   2      140.53      143.71     15.39 o 
   3  21   2      168.66      129.84     29.08 o 
   4  21   2        0.79       -4.88     17.34 o 
   5  21   2       25.40       11.78     19.88 o 
   6  21   2       11.60       -2.87     23.43 o 
   7  21   2      152.79      146.89     35.51 o 
  -7  22   2        2.05        4.01     29.55 o 
  -6  22   2       50.70       45.25     23.84 o 
  -5  22   2       51.08       74.99     44.98 o 
  -4  22   2       62.90       68.35     16.68 o 
  -3  22   2       38.78       32.63     16.56 o 
  -2  22   2       58.80       62.65     17.65 o 
  -1  22   2       16.40       -1.25      7.17 o 
   0  22   2     1749.08     1727.57     37.82 o 
   1  22   2      232.33      222.09     17.67 o 
   2  22   2      100.64       98.21     28.38 o 
   3  22   2       39.99       32.04     15.77 o 
   4  22   2       84.37       66.20     22.87 o 
   5  22   2        9.12        0.75     22.26 o 
   6  22   2      215.16      153.21     49.49 o 
   7  22   2       83.22       18.75     33.82 o 
  -7  23   2       10.08       35.86     34.65 o 
  -6  23   2      106.09      119.39     58.31 o 
  -5  23   2       66.08       98.07     25.86 o 
  -4  23   2       39.90        2.43     20.06 o 
  -3  23   2       32.24       60.97     27.01 o 
  -2  23   2      122.24      229.74     45.19 o 
  -1  23   2       87.60       79.66     15.04 o 
   0  23   2       54.78       64.94     14.33 o 
   1  23   2      256.69      260.98     19.75 o 
   2  23   2       27.54        5.73     15.27 o 
   3  23   2       56.24       71.27     22.30 o 
   4  23   2        0.00       29.69     17.30 o 
   5  23   2       16.74        7.10     23.25 o 
   6  23   2       38.76       33.77     31.48 o 
  -6  24   2      104.86      115.06     26.62 o 
  -5  24   2       57.31       37.11     23.84 o 
  -4  24   2       55.01       37.91     17.37 o 
  -3  24   2       30.47       42.37     20.76 o 
  -2  24   2        9.00       29.70     16.58 o 
  -1  24   2      114.84      138.41     26.86 o 
   0  24   2      162.07      140.36      7.09 o 
   1  24   2      434.50      393.59     23.24 o 
   2  24   2       22.97       16.92     13.72 o 
   3  24   2       64.51       82.46     34.36 o 
   4  24   2       19.44        2.18     27.50 o 
   5  24   2        2.53       26.33     22.61 o 
   6  24   2       99.12       62.45     28.73 o 
  -5  25   2        1.33      -19.85     23.22 o 
  -4  25   2       77.91       84.84     16.62 o 
  -3  25   2       34.32       10.43     18.95 o 
  -2  25   2        6.12       -3.14     14.31 o 
  -1  25   2        0.29       14.59     17.58 o 
   0  25   2       47.16       30.16     15.82 o 
   1  25   2       52.48       35.85     18.02 o 
   2  25   2       76.28       71.49     14.69 o 
   3  25   2       48.13       91.25     30.33 o 
   4  25   2       26.93       54.28     23.07 o 
   5  25   2       37.02       24.57     31.71 o 
  -5  26   2       53.43       26.21     22.16 o 
  -4  26   2       60.65       77.54     18.84 o 
  -3  26   2        8.10        6.42     32.01 o 
  -2  26   2       44.77       26.60     16.87 o 
  -1  26   2      209.43      275.51     55.09 o 
   0  26   2       23.62       15.72     35.48 o 
   1  26   2        4.81       30.83     36.51 o 
   2  26   2       38.96       48.07     11.11 o 
   3  26   2       23.89       12.30     13.81 o 
   4  26   2        2.90       25.57     41.11 o 
  -3  27   2        5.56      -16.99     30.45 o 
  -2  27   2        9.48        1.83     16.79 o 
  -1  27   2        1.14       15.13     27.70 o 
   0  27   2       22.52       18.19     32.49 o 
   1  27   2        4.29      -52.04     58.31 o 
   2  27   2       37.49       13.04     14.98 o 
   3  27   2       47.27       38.56     20.59 o 
  -2  28   2       13.86        5.47     38.00 o 
  -1  28   2       39.13       18.17     29.32 o 
   0  28   2        1.13       42.70     31.55 o 
   1  28   2       40.17       35.17     38.98 o 
 -11   0   3      111.13      116.65     25.44 o 
  -9   0   3       35.73       29.54     17.96 o 
  -7   0   3      877.63     1049.68     42.66 o 
  -5   0   3     1839.50     1804.56     40.56 o 
  -3   0   3       32.77       14.67      9.61 o 
  -1   0   3     3971.70     4237.62    105.51 o 
   1   0   3    16687.89    16952.87    298.23 o 
   3   0   3     1393.92     1348.96     43.98 o 
   5   0   3       96.15      111.33     32.90 o 
   7   0   3     1125.67     1100.05     54.47 o 
   9   0   3      379.30      428.35     35.20 o 
  11   0   3        0.65       31.54     29.23 o 
 -12   1   3      173.97      174.98     25.33 o 
 -11   1   3        9.01       10.03     15.78 o 
 -10   1   3      486.37      540.19     20.81 o 
  -9   1   3        0.13       -6.65     15.90 o 
  -8   1   3      141.69      159.32     17.00 o 
  -7   1   3       15.47        8.22     13.31 o 
  -6   1   3       24.66       39.48     13.69 o 
  -5   1   3      224.78      246.45     13.95 o 
  -4   1   3     1260.70     1281.72     21.83 o 
  -3   1   3     1063.77      976.55     14.44 o 
  -2   1   3     9770.72    10230.66    111.49 o 
  -1   1   3     1404.72     1689.73     42.27 o 
   0   1   3        4.87       34.51     13.24 o 
   1   1   3     5408.43     5824.39    109.07 o 
   2   1   3      338.71      269.05     21.74 o 
   3   1   3     8083.06     8299.38     93.44 o 
   4   1   3     1092.78      982.84     27.55 o 
   5   1   3       59.57       76.21     21.10 o 
   6   1   3     3161.05     3129.52     61.77 o 
   7   1   3      213.05      180.92     32.03 o 
   8   1   3      420.01      452.48     45.28 o 
   9   1   3       12.58       -7.38     20.06 o 
  10   1   3     1079.97     1052.52     32.19 o 
  11   1   3        0.70       19.41     18.16 o 
 -12   2   3      156.39      121.09     17.83 o 
 -11   2   3      100.79      144.30     23.62 o 
 -10   2   3       19.54      -16.97     16.97 o 
  -9   2   3        8.12       14.20     12.61 o 
  -8   2   3       12.65       -6.60     15.47 o 
  -7   2   3      619.80      622.57     22.17 o 
  -6   2   3      198.69      248.10     16.10 o 
  -5   2   3     1047.43      935.23     15.97 o 
  -4   2   3      650.37      689.02     16.91 o 
  -3   2   3       43.61       48.91      6.27 o 
  -2   2   3     1070.23     1221.22     34.10 o 
  -1   2   3     4364.73     4350.90     85.25 o 
   0   2   3     3191.98     3342.67     51.68 o 
   1   2   3     6489.31     5912.29     74.93 o 
   2   2   3     1008.97     1136.75     26.82 o 
   3   2   3      515.47      584.99     28.18 o 
   4   2   3      104.11      128.31     25.87 o 
   5   2   3      820.97      775.19     27.41 o 
   6   2   3      354.80      332.72     33.41 o 
   7   2   3      482.47      483.62     34.04 o 
   8   2   3     1498.97     1541.60     51.70 o 
   9   2   3      755.67      755.84     48.06 o 
  10   2   3        0.09       -7.70     16.56 o 
  11   2   3        2.11       25.98     18.11 o 
 -12   3   3       69.67       22.99     16.80 o 
 -11   3   3      156.24      177.08     39.98 o 
 -10   3   3      382.75      424.63     21.32 o 
  -9   3   3      136.08      112.53     19.05 o 
  -8   3   3        3.67       -3.97     14.27 o 
  -7   3   3      636.50      662.86     30.40 o 
  -6   3   3      983.68     1075.71     25.95 o 
  -5   3   3      267.50      265.73     14.67 o 
  -4   3   3        1.72        3.47      7.97 o 
  -3   3   3      417.77      415.14     10.76 o 
  -2   3   3     1430.79     1147.13     26.36 o 
  -1   3   3     2104.88     2243.33     49.70 o 
   0   3   3      749.68      796.61     19.11 o 
   1   3   3      747.72      607.18     18.82 o 
   2   3   3     3071.74     3242.47     39.31 o 
   3   3   3     7158.43     7883.07     80.67 o 
   4   3   3      185.06      149.48     16.91 o 
   5   3   3      335.33      371.05     21.89 o 
   6   3   3     1901.14     1823.75     39.72 o 
   7   3   3      850.37      782.66     58.44 o 
   8   3   3       10.34        2.91     17.81 o 
   9   3   3        0.39      -17.59     19.07 o 
  10   3   3      284.46      336.13     22.68 o 
  11   3   3        0.15      -14.40     17.43 o 
 -12   4   3        9.65       15.85     22.44 o 
 -11   4   3       57.11       48.47     13.64 o 
 -10   4   3        7.58       30.27     14.12 o 
  -9   4   3      235.09      244.83     16.39 o 
  -8   4   3        1.33       26.83     16.72 o 
  -7   4   3      138.39      140.62     18.17 o 
  -6   4   3        8.89       16.78     12.21 o 
  -5   4   3      472.93      496.63     14.69 o 
  -4   4   3      315.83      314.67     14.51 o 
  -3   4   3      164.63      160.08     15.81 o 
  -2   4   3        1.51        8.10      6.64 o 
  -1   4   3      104.62       94.76      8.37 o 
   0   4   3       57.57       64.68     18.27 o 
   1   4   3      369.82      334.18     16.16 o 
   2   4   3     1207.85     1152.49     21.68 o 
   3   4   3     1490.10     1761.36     32.55 o 
   4   4   3      107.96       60.36     13.94 o 
   5   4   3     1073.01     1040.67     31.07 o 
   6   4   3       92.28       83.94     23.72 o 
   7   4   3     1154.09     1085.46     35.79 o 
   8   4   3     1676.08     1618.33     56.41 o 
   9   4   3      675.33      707.36     28.58 o 
  10   4   3       32.67        3.31     20.92 o 
  11   4   3      116.98      107.91     20.51 o 
 -12   5   3        1.62      -17.32     21.83 o 
 -11   5   3       21.24       -2.93     15.09 o 
 -10   5   3      346.49      349.15     17.26 o 
  -9   5   3       33.32       25.47     12.33 o 
  -8   5   3       53.55       59.93     15.23 o 
  -7   5   3     1186.33     1182.69     27.89 o 
  -6   5   3     2012.15     2081.83     30.25 o 
  -5   5   3      184.92      185.02     14.33 o 
  -4   5   3     5358.13     5388.65     60.84 o 
  -3   5   3        0.58        9.36     14.04 o 
  -2   5   3       36.15       62.30      9.23 o 
  -1   5   3    12386.19    12943.64    292.28 o 
   0   5   3      482.83      401.37     15.12 o 
   1   5   3     1113.43      970.94     18.99 o 
   2   5   3      288.37      282.34     15.41 o 
   3   5   3      879.91      897.63     23.24 o 
   4   5   3      936.47      838.04     26.48 o 
   5   5   3     1363.71     1277.56     38.30 o 
   6   5   3     1124.05     1020.28     36.00 o 
   7   5   3        0.71        6.05     23.97 o 
   8   5   3     1395.23     1338.80     39.05 o 
   9   5   3        5.11      -23.50     23.50 o 
  10   5   3      251.30      273.27     24.22 o 
  11   5   3       38.04       31.23     17.55 o 
 -11   6   3        4.30       23.73     26.14 o 
 -10   6   3        2.72       17.88     14.03 o 
  -9   6   3      144.37      173.32     26.18 o 
  -8   6   3        9.85       15.17     12.58 o 
  -7   6   3        7.81        2.76     14.54 o 
  -6   6   3      419.50      445.73     20.78 o 
  -5   6   3      898.31      865.91     20.43 o 
  -4   6   3      555.17      596.15     22.85 o 
  -3   6   3     4784.55     4643.47     48.21 o 
  -2   6   3      816.71      916.64     14.38 o 
  -1   6   3     4181.96     3986.85     45.03 o 
   0   6   3      196.27      262.60     14.29 o 
   1   6   3        8.49        0.70      8.05 o 
   2   6   3     2238.53     2218.23     24.10 o 
   3   6   3     4094.49     4209.56     45.29 o 
   4   6   3       26.02       33.64     13.63 o 
   5   6   3     3120.85     2997.57     52.02 o 
   6   6   3        0.03        1.51     19.64 o 
   7   6   3     1332.69     1338.68     44.63 o 
   8   6   3       10.43      -18.73     18.73 o 
   9   6   3      818.15      791.75     28.59 o 
  10   6   3       28.06       28.33     17.74 o 
  11   6   3      214.53      216.80     34.10 o 
 -11   7   3        1.10       -2.48     13.75 o 
 -10   7   3       18.26       25.96     12.94 o 
  -9   7   3      176.04      149.82     14.66 o 
  -8   7   3       26.41        7.18     10.23 o 
  -7   7   3      169.47      187.25     19.00 o 
  -6   7   3      447.94      457.43     19.59 o 
  -5   7   3      163.01      175.76     15.83 o 
  -4   7   3     1745.97     1901.95     31.39 o 
  -3   7   3      420.44      499.70     18.50 o 
  -2   7   3      290.85      261.89      9.54 o 
  -1   7   3     6464.00     6428.21     63.86 o 
   0   7   3      146.84      137.88     10.04 o 
   1   7   3      356.45      355.13     13.21 o 
   2   7   3     2517.24     2472.42     34.28 o 
   3   7   3        0.00       -3.61      9.27 o 
   4   7   3     1342.89     1334.31     33.16 o 
   5   7   3       71.84       87.92     18.47 o 
   6   7   3      341.68      322.94     22.00 o 
   7   7   3      567.98      530.58     25.58 o 
   8   7   3      523.30      566.97     30.98 o 
   9   7   3        0.17       -9.21     20.03 o 
  10   7   3       99.71       81.20     24.57 o 
  11   7   3       33.19       31.79     18.56 o 
 -11   8   3        7.83        8.39     13.05 o 
 -10   8   3       12.93       17.57     17.26 o 
  -9   8   3      342.99      389.93     23.07 o 
  -8   8   3      147.60      171.67     13.56 o 
  -7   8   3      283.59      360.75     32.35 o 
  -6   8   3      133.21       73.91     18.78 o 
  -5   8   3     1913.41     1941.12     40.52 o 
  -4   8   3     2608.90     2675.83     38.00 o 
  -3   8   3     5183.87     5653.00     59.57 o 
  -2   8   3      450.18      381.33     16.01 o 
  -1   8   3      123.19      101.22     10.10 o 
   0   8   3     2886.35     3043.08     30.85 o 
   1   8   3        8.68       17.90      9.22 o 
   2   8   3       51.38       72.74     10.06 o 
   3   8   3     1577.80     1486.06     23.09 o 
   4   8   3      636.75      699.99     23.46 o 
   5   8   3      907.80      885.86     27.65 o 
   6   8   3      122.84      150.79     19.52 o 
   7   8   3       66.42       54.74     24.29 o 
   8   8   3      174.41      190.03     22.11 o 
   9   8   3      302.95      311.76     19.20 o 
  10   8   3       17.16       33.30     14.82 o 
  11   8   3      112.42      125.70     39.81 o 
 -11   9   3        9.37        9.14     16.63 o 
 -10   9   3       18.72       12.84     15.47 o 
  -9   9   3      175.65      171.22     14.11 o 
  -8   9   3      240.62      259.29     13.43 o 
  -7   9   3       86.54      106.96     13.96 o 
  -6   9   3      558.48      612.74     23.17 o 
  -5   9   3       76.91       82.93     14.90 o 
  -4   9   3      539.51      578.80     17.82 o 
  -3   9   3     5076.50     5522.53     53.19 o 
  -2   9   3      391.18      410.74     13.59 o 
  -1   9   3      791.93      922.13     15.95 o 
   0   9   3      192.05      276.54     12.09 o 
   1   9   3      347.16      334.13     13.81 o 
   2   9   3      368.87      385.43     12.36 o 
   3   9   3       64.65       88.37     11.94 o 
   4   9   3      391.54      395.49     21.19 o 
   5   9   3       74.06       71.01     21.20 o 
   6   9   3      397.93      333.66     23.02 o 
   7   9   3      184.15      156.65     17.52 o 
   8   9   3      178.27      173.41     16.17 o 
   9   9   3        2.52        1.83     15.99 o 
  10   9   3       26.78       16.79     17.22 o 
 -11  10   3      105.79      108.35     17.09 o 
 -10  10   3        8.62       -3.02     11.20 o 
  -9  10   3      280.85      297.90     14.07 o 
  -8  10   3      131.41      112.39     20.36 o 
  -7  10   3      979.39     1015.46     25.93 o 
  -6  10   3     1166.56     1204.97     36.26 o 
  -5  10   3     2479.46     2496.25     36.58 o 
  -4  10   3     1501.34     1520.43     24.52 o 
  -3  10   3      613.73      679.69     27.49 o 
  -2  10   3      482.49      501.26     14.42 o 
  -1  10   3     2891.15     2699.15     34.42 o 
   0  10   3      174.10      193.78     10.07 o 
   1  10   3     2861.96     2996.52     37.16 o 
   2  10   3      492.70      495.25     21.82 o 
   3  10   3      844.05      788.97     18.10 o 
   4  10   3      354.09      338.76     15.03 o 
   5  10   3      178.09      155.02     21.99 o 
   6  10   3        0.65       41.89     16.83 o 
   7  10   3      529.11      557.75     18.80 o 
   8  10   3        7.40        5.61     15.72 o 
   9  10   3      183.35      204.46     17.37 o 
  10  10   3        7.56       -4.77     23.86 o 
 -11  11   3        0.28      -31.65     38.87 o 
 -10  11   3       83.06       61.23     12.71 o 
  -9  11   3       76.40       73.23     17.93 o 
  -8  11   3       18.09       35.87     17.54 o 
  -7  11   3       25.57       31.56     11.30 o 
  -6  11   3      272.07      289.96     28.90 o 
  -5  11   3      356.95      370.36     15.30 o 
  -4  11   3      568.48      605.55     30.12 o 
  -3  11   3      509.44      515.47     13.43 o 
  -2  11   3     1859.01     1678.96     25.37 o 
  -1  11   3     2225.04     2358.71     30.66 o 
   0  11   3      279.94      225.77     11.19 o 
   1  11   3       48.90       49.89     10.07 o 
   2  11   3      526.90      489.89     21.74 o 
   3  11   3      164.25      189.89     15.76 o 
   4  11   3     1392.08     1339.02     31.46 o 
   5  11   3       22.69       39.49     17.46 o 
   6  11   3      154.19      200.93     20.45 o 
   7  11   3       12.36       14.68     12.95 o 
   8  11   3       46.57       57.97     12.01 o 
   9  11   3        4.24        2.88     12.39 o 
  10  11   3       99.71       52.96     15.26 o 
 -11  12   3      151.61       76.08     44.98 o 
 -10  12   3        1.36       -9.72     16.70 o 
  -9  12   3       89.76       73.06     17.88 o 
  -8  12   3        0.02        1.46     15.20 o 
  -7  12   3      284.02      313.89     25.59 o 
  -6  12   3      569.29      562.51     19.41 o 
  -5  12   3      283.21      269.26      9.57 o 
  -4  12   3       47.47      104.73     27.54 o 
  -3  12   3      469.40      434.31     17.89 o 
  -2  12   3      139.21      167.56     10.59 o 
  -1  12   3      205.68      182.62     19.16 o 
   0  12   3      706.06      617.99     16.28 o 
   1  12   3     1551.16     1774.72     24.34 o 
   2  12   3      162.64      157.82     13.09 o 
   3  12   3      657.72      717.19     19.23 o 
   4  12   3       34.82       18.77     12.53 o 
   5  12   3      625.43      619.47     25.87 o 
   6  12   3       43.54       19.92     15.84 o 
   7  12   3       49.43       46.43     13.11 o 
   8  12   3        0.97       -1.96     11.70 o 
   9  12   3      341.14      389.66     48.02 o 
  10  12   3       33.21       24.32     22.76 o 
 -10  13   3       89.42      107.43     35.63 o 
  -9  13   3       20.42       37.79     19.79 o 
  -8  13   3      112.23      121.75     10.56 o 
  -7  13   3       19.08       23.77      7.88 o 
  -6  13   3      624.49      603.85     31.14 o 
  -5  13   3      648.11      733.09     48.15 o 
  -4  13   3      161.84      182.94     33.43 o 
  -3  13   3        1.55       -4.47     27.23 o 
  -2  13   3     1027.47     1040.34     21.23 o 
  -1  13   3     1328.95     1422.62     19.48 o 
   0  13   3      206.44      303.70     12.81 o 
   1  13   3     1087.39     1034.51     19.41 o 
   2  13   3      408.29      418.89     12.75 o 
   3  13   3      453.80      465.97     30.16 o 
   4  13   3      274.48      298.67     16.38 o 
   5  13   3       65.05       82.52     10.81 o 
   6  13   3        0.75      -10.62     10.62 o 
   7  13   3        0.07       -2.99     14.74 o 
   8  13   3      366.10      365.52     24.37 o 
   9  13   3        9.18       38.15     12.89 o 
  10  13   3      189.78      282.49     94.73 o 
 -10  14   3        1.66       18.75     35.26 o 
  -9  14   3       72.29      105.49     31.25 o 
  -8  14   3       11.86       16.54     11.86 o 
  -7  14   3      178.30      130.66     13.87 o 
  -6  14   3       14.11       22.41     33.35 o 
  -5  14   3      522.35      545.52     43.50 o 
  -4  14   3       86.47      117.45     33.03 o 
  -3  14   3     3375.92     3451.22     58.66 o 
  -2  14   3      699.42      740.27     33.34 o 
  -1  14   3        1.09        3.88      7.88 o 
   0  14   3        3.91       -7.50     11.47 o 
   1  14   3     1144.51     1204.46     20.52 o 
   2  14   3       61.22       68.16      9.63 o 
   3  14   3       63.12       71.40     11.46 o 
   4  14   3       18.87       26.26     20.45 o 
   5  14   3       39.64       31.94     10.15 o 
   6  14   3       77.47       69.45      9.93 o 
   7  14   3      192.12      193.54     34.18 o 
   8  14   3        4.62       18.83     11.67 o 
   9  14   3      179.66      160.99     28.45 o 
 -10  15   3       89.50      144.37     41.09 o 
  -9  15   3       14.30       22.35     29.03 o 
  -8  15   3       77.02      113.35     35.90 o 
  -7  15   3       48.14       71.11     36.93 o 
  -6  15   3     1011.10     1039.92     57.68 o 
  -5  15   3      239.00      269.34     34.90 o 
  -4  15   3       73.31       94.91     32.86 o 
  -3  15   3       71.00       56.32     21.34 o 
  -2  15   3       71.11       62.96     11.39 o 
  -1  15   3      125.39      118.82      9.75 o 
   0  15   3      105.79       97.17     12.26 o 
   1  15   3       49.85       56.09     10.04 o 
   2  15   3      473.59      405.08     13.66 o 
   3  15   3      276.01      271.89     13.98 o 
   4  15   3       85.72       80.23     16.57 o 
   5  15   3      147.93      127.28     18.03 o 
   6  15   3      524.56      495.75     13.87 o 
   7  15   3       85.51       74.47     23.83 o 
   8  15   3      328.31      308.45     20.31 o 
   9  15   3       15.91       82.76     32.41 o 
 -10  16   3        4.50        7.22     48.31 o 
  -9  16   3       99.47       14.14     34.31 o 
  -8  16   3        0.05       -4.20     31.10 o 
  -7  16   3      289.35      252.67     56.09 o 
  -6  16   3        0.88      -16.59     23.55 o 
  -5  16   3      336.59      386.37     34.61 o 
  -4  16   3        9.18       52.45     28.36 o 
  -3  16   3       69.06       90.04     25.94 o 
  -2  16   3      106.59      113.19      8.66 o 
  -1  16   3      102.17       93.01      7.95 o 
   0  16   3       70.61       78.07     11.23 o 
   1  16   3       19.08       24.82      8.82 o 
   2  16   3      136.51      123.64     10.64 o 
   3  16   3      823.82      775.89     21.55 o 
   4  16   3      104.18       78.45     11.92 o 
   5  16   3     2400.19     2147.93     65.75 o 
   6  16   3        2.24      -13.55     13.55 o 
   7  16   3       90.86       99.63     19.29 o 
   8  16   3      160.47      173.69     36.15 o 
   9  16   3       63.79       62.19     32.59 o 
  -9  17   3       11.02        0.51     26.97 o 
  -8  17   3      158.24      198.65     31.60 o 
  -7  17   3      149.09      100.41     28.49 o 
  -6  17   3      775.13      822.34     38.98 o 
  -5  17   3       78.03       62.90     44.07 o 
  -4  17   3      155.08      157.83     25.10 o 
  -3  17   3      219.20      227.44     23.82 o 
  -2  17   3      257.16      337.65     32.85 o 
  -1  17   3       51.64       46.74      9.76 o 
   0  17   3      498.80      478.52     23.67 o 
   1  17   3        0.10        8.03     10.30 o 
   2  17   3      983.13      991.57     20.36 o 
   3  17   3      122.71      145.68     24.01 o 
   4  17   3      234.34      206.24     27.28 o 
   5  17   3       89.06      116.84     17.91 o 
   6  17   3     1113.63     1111.51     25.40 o 
   7  17   3       17.23       26.19     34.78 o 
   8  17   3      241.77      399.69     36.29 o 
   9  17   3        0.01       22.31     30.21 o 
  -9  18   3        4.05        7.26     31.27 o 
  -8  18   3        0.87      -15.97     32.17 o 
  -7  18   3      105.82       99.12     28.12 o 
  -6  18   3       12.61       61.31     28.16 o 
  -5  18   3       12.88       -2.31     28.47 o 
  -4  18   3      327.94      306.34     19.67 o 
  -3  18   3      212.72      187.36     20.00 o 
  -2  18   3        1.72       -2.29     17.81 o 
  -1  18   3      121.16      134.99     11.56 o 
   0  18   3      157.88      144.47     12.44 o 
   1  18   3       13.12       13.81      8.94 o 
   2  18   3      166.11      167.58      9.87 o 
   3  18   3      144.64      135.10     13.34 o 
   4  18   3       62.51       52.46      9.36 o 
   5  18   3     1152.62     1023.40     55.44 o 
   6  18   3       19.27        9.52      9.63 o 
   7  18   3        2.50       13.81     23.58 o 
   8  18   3        5.51        1.77     26.16 o 
  -9  19   3        0.96       14.70     36.12 o 
  -8  19   3       61.44      119.42     30.84 o 
  -7  19   3       27.44       37.71     25.50 o 
  -6  19   3       49.41      102.79     47.22 o 
  -5  19   3       17.21       -6.56     23.06 o 
  -4  19   3       53.69       38.65     18.60 o 
  -3  19   3       47.15       37.91     14.86 o 
  -2  19   3       68.06       90.23     29.08 o 
  -1  19   3        4.39       -7.93      7.93 o 
   0  19   3      118.16       96.04     11.28 o 
   1  19   3       17.03       26.33      9.40 o 
   2  19   3       78.45       78.89     13.09 o 
   3  19   3      111.27      115.87     13.57 o 
   4  19   3       15.96       14.44      7.24 o 
   5  19   3       22.40       50.73     24.89 o 
   6  19   3      152.06      194.55     52.55 o 
   7  19   3       44.12        6.29     21.62 o 
   8  19   3       87.38      120.39     36.39 o 
  -8  20   3        1.53      -14.72     35.24 o 
  -7  20   3       76.12      114.40     55.53 o 
  -6  20   3       14.37      -11.35     25.33 o 
  -5  20   3       79.78      103.70     31.52 o 
  -4  20   3      369.23      454.60     32.30 o 
  -3  20   3      239.02      329.84     34.97 o 
  -2  20   3        0.73        4.73     21.92 o 
  -1  20   3      301.23      292.84     20.79 o 
   0  20   3      144.95      165.40     12.23 o 
   1  20   3      267.58      273.89     16.57 o 
   2  20   3        4.77       -1.88      6.14 o 
   3  20   3      270.84      236.96     19.32 o 
   4  20   3       16.31       18.80     18.55 o 
   5  20   3       40.39       92.66     36.07 o 
   6  20   3       44.58       38.30     24.69 o 
   7  20   3        9.77       -9.99     22.20 o 
  -8  21   3        1.67       28.34     36.59 o 
  -7  21   3       30.50        5.44     56.30 o 
  -6  21   3       83.73       79.71     27.66 o 
  -5  21   3      109.59      152.81     18.56 o 
  -4  21   3       28.50       60.35     16.45 o 
  -3  21   3        0.08       -7.90     16.52 o 
  -2  21   3      424.64      506.98     40.32 o 
  -1  21   3       10.73       -1.88      6.41 o 
   0  21   3      343.29      382.12     11.61 o 
   1  21   3       89.57      117.59     13.70 o 
   2  21   3       85.80       84.86      8.90 o 
   3  21   3       61.14       45.15     18.95 o 
   4  21   3       79.35       86.08     27.62 o 
   5  21   3       14.59       -9.38     21.37 o 
   6  21   3       12.24       16.66     22.43 o 
   7  21   3      222.44      282.75     39.54 o 
  -7  22   3       44.03       31.96     57.79 o 
  -6  22   3        2.97        7.77     29.38 o 
  -5  22   3      270.54      249.60     27.97 o 
  -4  22   3        5.01       -8.90     30.94 o 
  -3  22   3       83.90       71.58     19.01 o 
  -2  22   3        6.26       12.56     15.56 o 
  -1  22   3      413.87      366.65      7.08 o 
   0  22   3      149.00      153.44     10.70 o 
   1  22   3      259.81      240.24     18.08 o 
   2  22   3       33.88       33.38      9.43 o 
   3  22   3       15.04       39.95     21.85 o 
   4  22   3       39.06       53.19     24.50 o 
   5  22   3        6.78       -8.81     25.44 o 
   6  22   3        1.92       15.88     22.48 o 
   7  22   3       16.89       -6.11     41.09 o 
  -7  23   3       11.32      -25.64     28.95 o 
  -6  23   3      186.24      215.25     22.37 o 
  -5  23   3       13.28      -14.14     15.46 o 
  -4  23   3       10.81        1.60     22.28 o 
  -3  23   3        0.00       -0.72     28.45 o 
  -2  23   3        1.63       36.63     21.98 o 
  -1  23   3      157.53      131.10     12.17 o 
   0  23   3        2.29       -3.41      6.47 o 
   1  23   3       73.92       64.62     16.27 o 
   2  23   3        2.47        2.43      7.07 o 
   3  23   3       16.66        6.67     22.41 o 
   4  23   3      117.14      124.77     20.70 o 
   5  23   3       96.26       98.20     33.40 o 
   6  23   3       58.24       19.06     28.31 o 
  -6  24   3        5.94       -5.96     19.46 o 
  -5  24   3       77.30       94.39     19.96 o 
  -4  24   3       13.99       12.89     19.91 o 
  -3  24   3        6.88       27.79     19.64 o 
  -2  24   3       21.43       16.75     17.78 o 
  -1  24   3       26.31       52.52     11.88 o 
   0  24   3        7.07        5.87      6.93 o 
   1  24   3       66.55       76.80     10.81 o 
   2  24   3      107.57      118.22     23.31 o 
   3  24   3      110.30      105.82     19.77 o 
   4  24   3        1.55       -7.10     21.05 o 
   5  24   3        8.95       43.09     27.54 o 
  -5  25   3        2.90        6.99     18.31 o 
  -4  25   3       47.75       41.62     18.24 o 
  -3  25   3        0.22        3.17     19.64 o 
  -2  25   3       74.77      111.55     23.84 o 
  -1  25   3       14.30       32.25     11.79 o 
   0  25   3       73.67       41.42     11.59 o 
   1  25   3       60.19       40.19     14.97 o 
   2  25   3       18.37       -9.68     16.02 o 
   3  25   3        5.41       17.38     15.86 o 
   4  25   3       73.82      120.12     28.05 o 
   5  25   3       16.52      137.16     36.65 o 
  -4  26   3        1.44       26.61     21.71 o 
  -3  26   3        0.34       12.09     16.35 o 
  -2  26   3       98.44      153.15     40.68 o 
  -1  26   3       98.20       60.33     11.44 o 
   0  26   3       17.71       48.87     38.30 o 
   1  26   3       15.87       45.37     35.35 o 
   2  26   3      134.98      155.07     24.29 o 
   3  26   3       15.67        0.94     20.59 o 
   4  26   3       11.77        3.61     41.95 o 
  -3  27   3        1.65       12.61     34.12 o 
  -2  27   3      241.40      375.76     53.62 o 
  -1  27   3      109.26       86.27     41.93 o 
   0  27   3       19.26       33.53     59.42 o 
   1  27   3        5.84       34.77     40.10 o 
   2  27   3        0.46       12.40     30.60 o 
 -12   0   4       12.07      -10.44     24.43 o 
 -10   0   4      151.64      216.47     38.59 o 
  -8   0   4       34.42       25.55     17.21 o 
  -6   0   4       60.79       58.40     18.42 o 
  -4   0   4     1515.41     1497.27     31.00 o 
   0   0   4     7278.13     7183.24    133.46 o 
   2   0   4     2139.03     1892.86     49.07 o 
   4   0   4        6.72       18.25     21.66 o 
   6   0   4     1451.50     1349.12     57.48 o 
   8   0   4      769.72      738.11     41.59 o 
  10   0   4      592.18      655.33     49.55 o 
 -12   1   4        0.11       17.89     15.13 o 
 -11   1   4       35.38       38.48     22.20 o 
 -10   1   4       18.44       13.34     11.49 o 
  -9   1   4      234.78      288.72     19.06 o 
  -8   1   4      164.43      165.35     20.56 o 
  -7   1   4        9.52      -11.39     14.99 o 
  -6   1   4      759.54      740.56     37.38 o 
  -5   1   4      329.90      303.50     11.64 o 
  -4   1   4      943.06      977.07     15.58 o 
  -3   1   4     2273.91     2102.39     25.89 o 
  -2   1   4      213.55      249.52     21.10 o 
  -1   1   4     5887.00     5863.42     79.97 o 
   0   1   4      436.23      399.81     19.68 o 
   1   1   4    17971.74    18213.83    225.03 o 
   2   1   4       57.27       62.36     12.37 o 
   3   1   4      699.43      685.35     27.20 o 
   4   1   4       57.89       73.61     18.86 o 
   5   1   4     1313.74     1246.07     36.00 o 
   6   1   4      305.12      365.04     36.93 o 
   7   1   4    10936.18    10814.36    154.78 o 
   8   1   4       80.23       72.45     20.03 o 
   9   1   4       58.29       70.94     17.47 o 
  10   1   4       79.76       96.04     23.82 o 
  11   1   4      108.63      167.72     29.18 o 
 -12   2   4        5.25       22.13     22.76 o 
 -11   2   4        2.19      -15.27     15.27 o 
 -10   2   4      126.10      146.08     18.38 o 
  -9   2   4       50.49       46.20     13.35 o 
  -8   2   4      622.16      615.78     20.08 o 
  -7   2   4       85.58       73.10     15.15 o 
  -6   2   4      374.97      343.58     16.96 o 
  -5   2   4       61.83       70.86     13.36 o 
  -4   2   4     1416.60     1319.70     17.27 o 
  -3   2   4      312.90      282.64     14.39 o 
  -2   2   4      274.68      234.41      8.12 o 
  -1   2   4     1429.37     1337.41     28.58 o 
   0   2   4      672.76      652.67     19.08 o 
   1   2   4      800.31      816.36     21.97 o 
   2   2   4     2567.46     2099.98     30.08 o 
   3   2   4      227.93      292.10     38.23 o 
   4   2   4     1090.32     1132.34     31.47 o 
   5   2   4     1493.57     1602.82     36.43 o 
   6   2   4     1142.61     1103.98     54.70 o 
   7   2   4      348.64      368.40     39.83 o 
   8   2   4      675.04      705.14     49.37 o 
   9   2   4        2.72      -11.58     20.77 o 
  10   2   4      509.19      611.63     31.13 o 
  11   2   4        0.02        8.97     24.75 o 
 -12   3   4       17.76       17.90     17.03 o 
 -11   3   4       72.47       86.88     16.23 o 
 -10   3   4        9.79       16.33     13.10 o 
  -9   3   4      597.38      598.83     32.41 o 
  -8   3   4       53.56       46.89     17.60 o 
  -7   3   4       23.08       39.24     12.94 o 
  -6   3   4       81.94      130.58     12.71 o 
  -5   3   4        3.06       12.83      9.95 o 
  -4   3   4      863.75      858.45     15.97 o 
  -3   3   4     1987.64     2027.40     49.07 o 
  -2   3   4       36.87       24.37     15.00 o 
  -1   3   4      789.93      851.80     17.72 o 
   0   3   4       40.18       26.99     10.20 o 
   1   3   4      510.60      547.92     16.64 o 
   2   3   4     4503.51     4846.35     58.97 o 
   3   3   4     3020.37     3102.74     40.96 o 
   4   3   4      557.36      554.87     23.24 o 
   5   3   4     2963.99     2741.36     49.72 o 
   6   3   4      485.82      461.16     26.97 o 
   7   3   4      860.07      846.29     32.37 o 
   8   3   4       86.45       90.63     19.99 o 
   9   3   4        0.94       -4.20     17.66 o 
  10   3   4       46.73       41.99     19.29 o 
  11   3   4      363.76      363.49     26.63 o 
 -12   4   4      141.40       74.42     19.94 o 
 -11   4   4       15.54        8.06     11.20 o 
 -10   4   4       36.41       35.85     17.05 o 
  -9   4   4        5.39       23.26     12.83 o 
  -8   4   4      860.65      892.07     20.38 o 
  -7   4   4       61.16       51.65     17.61 o 
  -6   4   4      767.87      708.49     16.85 o 
  -5   4   4      180.55      216.80     13.49 o 
  -4   4   4      915.07     1003.41     22.86 o 
  -3   4   4     5495.62     5874.35     72.90 o 
  -2   4   4       36.04       30.90     18.33 o 
  -1   4   4        5.15       -2.70      8.58 o 
   0   4   4     2044.66     1810.77     31.83 o 
   1   4   4     2489.60     2408.86     29.47 o 
   2   4   4     3486.49     3605.57     44.30 o 
   3   4   4     1933.49     2219.35     35.32 o 
   4   4   4     1605.18     1560.19     29.72 o 
   5   4   4     1008.79      992.82     31.29 o 
   6   4   4      954.00      887.51     34.52 o 
   7   4   4       22.41       34.29     24.79 o 
   8   4   4      196.13      186.20     21.37 o 
   9   4   4      236.82      285.42     25.30 o 
  10   4   4      130.00      166.95     23.66 o 
  11   4   4       36.86       25.53     24.87 o 
 -11   5   4       79.54       96.99     18.89 o 
 -10   5   4        8.80       12.89     11.40 o 
  -9   5   4      757.29      784.79     22.97 o 
  -8   5   4      156.44      163.69     14.98 o 
  -7   5   4       77.78       85.09     15.31 o 
  -6   5   4      233.06      231.61     14.49 o 
  -5   5   4      466.89      498.80     25.40 o 
  -4   5   4      875.80      922.43     18.14 o 
  -3   5   4       79.06       75.37     11.86 o 
  -2   5   4      543.77      438.63     18.65 o 
  -1   5   4     1491.02     1436.32     21.95 o 
   0   5   4     1044.95     1039.72     17.61 o 
   1   5   4      430.87      381.32     13.58 o 
   2   5   4      386.90      440.38     15.16 o 
   3   5   4     8194.43     8235.79    111.08 o 
   4   5   4      261.87      255.11     19.64 o 
   5   5   4     4551.02     4232.94     64.63 o 
   6   5   4      547.34      577.67     27.01 o 
   7   5   4        1.24        9.28     17.31 o 
   8   5   4       26.63       24.68     23.00 o 
   9   5   4      145.66      140.20     25.05 o 
  10   5   4        8.59        6.84     16.97 o 
  11   5   4      391.62      496.08     27.64 o 
 -11   6   4       30.30       23.23     18.50 o 
 -10   6   4       17.13       35.60     15.80 o 
  -9   6   4       12.72        3.85     11.77 o 
  -8   6   4     1185.94     1174.65     23.86 o 
  -7   6   4        6.60        2.03     11.36 o 
  -6   6   4      972.84      905.71     19.79 o 
  -5   6   4      935.93     1067.71     28.31 o 
  -4   6   4     5850.07     5900.26     91.02 o 
  -3   6   4      644.36      675.24     13.05 o 
  -2   6   4     1273.97     1652.31     22.43 o 
  -1   6   4      593.38      619.93     15.81 o 
   0   6   4     3757.12     3789.99     43.06 o 
   1   6   4      250.38      249.50     14.18 o 
   2   6   4     6758.82     6897.53     76.45 o 
   3   6   4      201.60      246.92     15.15 o 
   4   6   4     1112.00     1078.58     40.72 o 
   5   6   4      270.77      285.00     30.31 o 
   6   6   4     1512.92     1465.06     35.46 o 
   7   6   4       28.48       18.56     16.96 o 
   8   6   4     1435.52     1389.77     34.30 o 
   9   6   4      162.94      133.75     20.32 o 
  10   6   4       21.05       25.27     16.69 o 
 -11   7   4        0.66        5.67     11.32 o 
 -10   7   4       13.61       20.04     10.47 o 
  -9   7   4      193.77      217.86     16.83 o 
  -8   7   4      315.87      290.63     26.15 o 
  -7   7   4      279.08      292.10     20.28 o 
  -6   7   4       37.64       33.94     12.73 o 
  -5   7   4      552.77      586.23     36.73 o 
  -4   7   4     5316.37     5812.29     71.06 o 
  -3   7   4     6710.67     6670.14    112.77 o 
  -2   7   4     1976.82     2222.61     52.67 o 
   0   7   4      448.12      525.29     18.27 o 
   1   7   4       49.29       50.91      9.69 o 
   2   7   4        5.71        0.10      9.46 o 
   3   7   4       38.35       28.09     11.99 o 
   4   7   4      625.63      599.55     21.90 o 
   5   7   4        1.23       17.25     15.76 o 
   6   7   4      537.59      532.56     38.37 o 
   7   7   4      203.31      184.78     20.43 o 
   8   7   4       31.04       23.23     20.79 o 
   9   7   4      229.84      217.46     23.07 o 
  10   7   4       97.82       92.07     20.85 o 
 -11   8   4        1.77       16.80     13.06 o 
 -10   8   4        0.78       -1.85     16.65 o 
  -9   8   4        0.07       27.23     12.04 o 
  -8   8   4       83.52       71.69     11.53 o 
  -7   8   4       24.64       26.44     12.61 o 
  -6   8   4      316.39      314.31     20.07 o 
  -5   8   4       44.94       60.35     16.53 o 
  -4   8   4     1309.62     1382.59     23.82 o 
  -3   8   4      644.12      699.62     14.19 o 
  -2   8   4     1990.09     2440.11     64.41 o 
  -1   8   4     4959.20     5736.02     69.23 o 
   0   8   4     1081.15      799.75     15.56 o 
   1   8   4     1093.29     1211.95     20.80 o 
   2   8   4      475.72      530.98     17.49 o 
   3   8   4     2043.84     1955.08     33.85 o 
   4   8   4      365.19      316.38     17.80 o 
   5   8   4       14.20       17.55     14.82 o 
   6   8   4       63.01      104.86     18.46 o 
   7   8   4      129.25      146.52     24.20 o 
   8   8   4      907.06      918.21     27.84 o 
   9   8   4       19.25       23.79     14.94 o 
  10   8   4       18.29       14.29     20.01 o 
 -11   9   4      126.91      118.50     22.91 o 
 -10   9   4       39.70       25.84     17.69 o 
  -9   9   4       39.02       27.84     14.91 o 
  -8   9   4      292.11      325.42     19.16 o 
  -7   9   4      290.49      296.35     22.84 o 
  -6   9   4      235.59      196.12     26.29 o 
  -5   9   4     1280.28     1264.72     27.91 o 
  -4   9   4       56.42       50.69      8.73 o 
  -3   9   4      766.96      751.06     17.05 o 
  -2   9   4      344.88      482.90     14.99 o 
  -1   9   4     1725.71     1631.90     22.66 o 
   0   9   4        1.14        5.78     10.27 o 
   1   9   4     2018.08     1873.87     39.14 o 
   2   9   4       12.95        5.14     11.88 o 
   3   9   4     1702.35     1472.71     57.86 o 
   4   9   4     1145.19     1093.94     25.13 o 
   5   9   4      548.94      496.25     35.50 o 
   6   9   4      196.71      184.67     22.94 o 
   7   9   4      205.67      205.31     20.44 o 
   8   9   4        1.97        5.53     16.33 o 
   9   9   4       78.25       51.92     17.44 o 
  10   9   4       17.22        6.67     21.66 o 
 -11  10   4       65.05       38.02     13.36 o 
 -10  10   4       74.15       60.16     11.90 o 
  -9  10   4       36.62       39.08     10.78 o 
  -8  10   4       11.89       20.61     10.71 o 
  -7  10   4      204.45      233.20     23.63 o 
  -6  10   4     1675.55     1681.31     37.27 o 
  -5  10   4        0.25      -14.12     15.29 o 
  -4  10   4      525.40      534.43     21.86 o 
  -3  10   4       69.59       60.75      8.71 o 
  -2  10   4      173.93      127.06      8.90 o 
  -1  10   4      615.83      576.15     15.04 o 
   0  10   4     1219.80     1278.60     20.95 o 
   1  10   4       19.01       49.95     11.46 o 
   2  10   4      606.28      505.93     20.15 o 
   3  10   4      103.61      105.18     17.29 o 
   4  10   4     3213.59     3178.48     46.57 o 
   5  10   4        2.29      -11.75     16.83 o 
   6  10   4      433.45      376.44     22.20 o 
   7  10   4        5.76       24.47     14.69 o 
   8  10   4      351.84      326.20     18.50 o 
   9  10   4        4.66        0.98     19.20 o 
  10  10   4       24.57       46.42     18.67 o 
 -11  11   4       50.35       53.24     36.05 o 
 -10  11   4        5.06       -4.15     12.13 o 
  -9  11   4        6.92       17.57     11.99 o 
  -8  11   4      310.72      340.83     24.89 o 
  -7  11   4      115.88      113.32     17.79 o 
  -6  11   4     1396.96     1376.71     43.14 o 
  -5  11   4        2.57       10.30     12.19 o 
  -4  11   4      293.33      267.85     20.45 o 
  -3  11   4      228.53      246.60     14.53 o 
  -2  11   4       45.46       66.10      9.44 o 
  -1  11   4     1771.22     1856.31     42.61 o 
   0  11   4     1291.61     1269.26     21.59 o 
   1  11   4     2778.03     2883.06     44.28 o 
   2  11   4       47.13       36.25     13.15 o 
   3  11   4      575.72      618.99     19.32 o 
   4  11   4       69.82       67.37     14.79 o 
   5  11   4      112.25       95.22     17.88 o 
   6  11   4       15.56       18.15     12.73 o 
   7  11   4      561.28      527.22     29.08 o 
   8  11   4       24.37       30.41     12.32 o 
   9  11   4       87.90       67.90     24.53 o 
  10  11   4        6.38      -17.83     23.27 o 
 -10  12   4       40.30       36.11     14.51 o 
  -9  12   4        2.32        0.07     11.35 o 
  -8  12   4      148.77      142.17     17.77 o 
  -7  12   4       99.89       76.32     12.61 o 
  -6  12   4     1588.52     1587.02     24.43 o 
  -5  12   4        1.16        8.71     10.23 o 
  -4  12   4       18.17       26.84     10.18 o 
  -3  12   4      712.86      627.50     17.10 o 
  -2  12   4     1356.05     1423.65     30.34 o 
  -1  12   4      107.20      117.99     13.01 o 
   0  12   4      222.93      231.17     13.91 o 
   1  12   4      867.01      871.76     21.61 o 
   2  12   4     1269.40     1195.60     24.07 o 
   3  12   4        2.94        5.32     14.58 o 
   4  12   4     1737.44     1748.51     30.52 o 
   5  12   4        5.04       16.56     11.78 o 
   6  12   4      141.77      151.54     18.03 o 
   7  12   4       31.74       37.90     14.49 o 
   8  12   4       99.70       80.55     24.77 o 
   9  12   4        0.00       31.64     22.45 o 
  10  12   4       13.22      -12.78     15.92 o 
 -10  13   4       62.61       85.05     24.13 o 
  -9  13   4       15.85       17.56     13.62 o 
  -8  13   4        4.27       -4.56      9.73 o 
  -7  13   4        6.38        5.82     13.74 o 
  -6  13   4      730.23      767.22     34.57 o 
  -5  13   4      752.71      669.99     29.40 o 
  -4  13   4      487.39      449.79     16.11 o 
  -3  13   4       18.09       22.98     10.35 o 
  -2  13   4      974.11      930.88     21.71 o 
  -1  13   4      701.02      724.42     17.55 o 
   0  13   4      115.08      127.99     11.90 o 
   1  13   4     1716.41     1676.26     25.49 o 
   2  13   4       14.28        5.10     11.36 o 
   3  13   4     1012.69      966.70     35.75 o 
   4  13   4      230.56      191.73     13.42 o 
   5  13   4      158.19      134.10     21.74 o 
   6  13   4       37.83       28.30     14.49 o 
   7  13   4      331.62      297.95     19.68 o 
   8  13   4        5.03       21.05     22.12 o 
   9  13   4      147.20      146.39     16.80 o 
 -10  14   4        0.63       54.28     57.48 o 
  -9  14   4        2.60        4.67     32.21 o 
  -8  14   4      110.41       94.14     17.24 o 
  -7  14   4        1.29        2.17      5.82 o 
  -6  14   4        4.49        5.88      6.74 o 
  -5  14   4      623.59      599.20     42.45 o 
  -4  14   4        6.11      -15.34     15.34 o 
  -3  14   4       97.65      105.68     13.96 o 
  -2  14   4     1714.02     1758.98     25.60 o 
  -1  14   4      166.74      162.24     14.35 o 
   0  14   4       68.18       56.36     11.05 o 
   1  14   4      109.70      146.72     16.41 o 
   2  14   4       95.08       72.84     10.67 o 
   3  14   4       67.54       54.05     14.68 o 
   4  14   4      180.27      169.94     14.68 o 
   5  14   4       80.22       54.81     15.14 o 
   6  14   4      321.82      314.13     18.93 o 
   7  14   4       28.78       41.92     17.47 o 
   8  14   4       40.10       41.53     19.60 o 
   9  14   4       82.92       68.26     15.32 o 
 -10  15   4       13.33       -6.11     43.87 o 
  -9  15   4        3.80       -1.57     31.08 o 
  -8  15   4        5.95       19.20     25.53 o 
  -7  15   4        1.89       26.24     46.79 o 
  -6  15   4      123.30      109.31     26.81 o 
  -5  15   4       23.67       16.45     25.83 o 
  -4  15   4      120.23      108.30     23.68 o 
  -3  15   4      152.51      148.80      7.44 o 
  -2  15   4      349.12      362.86     11.04 o 
  -1  15   4      117.15      153.86     12.35 o 
   0  15   4       28.03       21.17      9.74 o 
   1  15   4       54.02       41.12     12.67 o 
   2  15   4       11.54        5.00     10.21 o 
   3  15   4      556.63      558.91     29.18 o 
   4  15   4       11.36       -5.56     10.04 o 
   5  15   4       37.34       23.20     15.87 o 
   6  15   4       38.34       46.89     12.43 o 
   7  15   4      123.68      160.88     15.03 o 
   8  15   4        6.24       21.84     25.57 o 
   9  15   4       60.51       97.39     38.71 o 
  -9  16   4       19.30        1.18     31.45 o 
  -8  16   4      237.02      238.90     49.69 o 
  -7  16   4       68.08       65.05     49.68 o 
  -6  16   4      546.37      565.51     36.00 o 
  -5  16   4      283.94      322.64     49.21 o 
  -4  16   4        8.86       -8.06     20.76 o 
  -3  16   4       20.67       13.18     18.13 o 
  -2  16   4     1062.98     1082.14     30.26 o 
  -1  16   4      133.36      134.03      9.89 o 
   0  16   4      278.62      267.11     14.88 o 
   1  16   4       19.21        3.39     10.08 o 
   2  16   4      251.80      237.45     14.45 o 
   3  16   4      114.92      116.13      8.97 o 
   4  16   4       88.90       60.73     13.78 o 
   5  16   4      191.60      157.44     11.64 o 
   6  16   4      196.07      286.21     66.02 o 
   7  16   4       14.01        6.92     20.36 o 
   8  16   4       62.85       66.79     34.21 o 
   9  16   4        7.62       46.91     35.82 o 
  -9  17   4        0.69       -4.05     38.36 o 
  -8  17   4        2.55       44.39     50.37 o 
  -7  17   4      112.11      116.39     28.10 o 
  -6  17   4      129.23      148.12     27.93 o 
  -5  17   4       47.94      127.01     20.47 o 
  -4  17   4        1.24       -3.05     13.79 o 
  -3  17   4      387.67      404.91     39.68 o 
  -2  17   4      188.74      217.51     16.34 o 
  -1  17   4      105.66      111.28     11.23 o 
   0  17   4       12.97       18.56     14.30 o 
   1  17   4       24.18       28.84      9.71 o 
   2  17   4        0.25        1.90      7.04 o 
   3  17   4     1139.26     1114.22     22.18 o 
   4  17   4       75.79       74.54     12.77 o 
   5  17   4        6.65       -8.64     18.62 o 
   6  17   4      332.78      380.35     36.70 o 
   7  17   4      630.98      735.69     53.16 o 
   8  17   4        7.05       13.41     31.59 o 
  -9  18   4        3.77       20.47     34.89 o 
  -8  18   4       26.77       31.00     40.95 o 
  -7  18   4        7.53       13.41     24.45 o 
  -6  18   4      163.86      174.00     32.36 o 
  -5  18   4       75.48      117.11     18.68 o 
  -4  18   4        0.78       11.04     18.07 o 
  -3  18   4      175.13      179.76     29.59 o 
  -2  18   4      142.49      136.78     18.95 o 
  -1  18   4       13.28       25.80      8.48 o 
   0  18   4       13.26        5.56     11.10 o 
   1  18   4       76.90       90.35     11.20 o 
   2  18   4        2.27        8.21      7.17 o 
   3  18   4       12.23       19.04      9.81 o 
   4  18   4      115.34      107.07     13.34 o 
   5  18   4      268.60      258.99     29.79 o 
   6  18   4        6.69       13.49     22.72 o 
   7  18   4       42.69        2.71     28.68 o 
   8  18   4       54.99       53.35     34.08 o 
  -8  19   4        0.33       42.18     28.41 o 
  -7  19   4        4.96      -11.39     38.16 o 
  -6  19   4        2.24      -17.70     27.11 o 
  -5  19   4       18.70       33.15     18.47 o 
  -4  19   4       40.69       13.65     19.10 o 
  -3  19   4       13.24        4.91     15.39 o 
  -2  19   4      270.82      264.29     17.00 o 
  -1  19   4        4.58       -5.06      9.21 o 
   0  19   4       50.78       56.28     12.77 o 
   1  19   4      358.15      355.44     28.27 o 
   2  19   4       65.31       64.21     10.25 o 
   3  19   4      472.95      471.06     21.75 o 
   4  19   4       27.38       35.27     11.25 o 
   5  19   4      111.36       93.94     11.07 o 
   6  19   4        7.34       10.53     24.93 o 
   7  19   4      234.73      310.11     44.04 o 
   8  19   4       17.08       83.85     54.98 o 
  -8  20   4        1.52      -10.05     40.85 o 
  -7  20   4       13.25        5.81     27.56 o 
  -6  20   4       48.70       39.40     14.91 o 
  -5  20   4        3.96       21.44     19.88 o 
  -4  20   4      195.63      249.61     53.86 o 
  -3  20   4      146.76      252.79     20.83 o 
  -2  20   4      109.30      109.01     25.48 o 
  -1  20   4      225.25      208.48     10.42 o 
   0  20   4       12.87       18.02     11.69 o 
   1  20   4        6.99        3.87      8.85 o 
   2  20   4      114.00      102.60     10.79 o 
   3  20   4        7.54        2.35     11.04 o 
   4  20   4        0.66       -0.40     14.14 o 
   5  20   4      504.14      530.60     31.17 o 
   6  20   4       22.86       19.65     25.81 o 
   7  20   4        2.93      -26.21     26.21 o 
  -8  21   4        7.14       -5.80     32.26 o 
  -7  21   4       24.19        5.24     29.65 o 
  -6  21   4       59.99       95.74     31.49 o 
  -5  21   4       84.59       96.14     15.49 o 
  -4  21   4       19.64       44.32     16.09 o 
  -3  21   4      198.38      283.21     41.75 o 
  -2  21   4       45.07       89.74     29.01 o 
  -1  21   4      208.40      208.83     14.86 o 
   0  21   4       10.93       21.32      6.33 o 
   1  21   4      255.26      268.22     12.32 o 
   2  21   4       49.46       67.48      7.05 o 
   3  21   4      295.26      292.60     17.63 o 
   4  21   4       36.15        3.47     23.01 o 
   5  21   4       44.53       -1.19     19.22 o 
   6  21   4        7.17       -1.11     21.50 o 
   7  21   4       57.76      102.79     33.10 o 
  -7  22   4        5.20       22.28     15.71 o 
  -6  22   4       35.86       -0.10     23.00 o 
  -5  22   4       17.76        7.64     16.78 o 
  -4  22   4       87.14       60.66     26.63 o 
  -3  22   4       68.73       39.77     20.31 o 
  -2  22   4      105.07      122.68     29.72 o 
  -1  22   4       13.80       15.17      3.81 o 
   0  22   4        7.57       13.17     17.29 o 
   1  22   4      268.14      229.74     21.19 o 
   2  22   4       69.00       74.06     13.31 o 
   3  22   4       24.70       -7.65     18.75 o 
   4  22   4      277.83      244.35     33.64 o 
   5  22   4       64.93       46.51     25.47 o 
   6  22   4       33.88       28.19     21.36 o 
  -6  23   4        0.99       -1.87     13.29 o 
  -5  23   4        6.49        3.51     43.50 o 
  -4  23   4        5.15      -15.93     27.05 o 
  -3  23   4        2.31      -18.91     24.43 o 
  -2  23   4       12.07       24.48     18.01 o 
  -1  23   4      182.94      204.85      8.71 o 
   0  23   4      144.87      154.40     25.82 o 
   1  23   4       34.14       38.33      9.92 o 
   2  23   4       33.30       38.28      8.16 o 
   3  23   4      209.05      236.17     35.64 o 
   4  23   4        4.40       12.28     32.05 o 
   5  23   4      155.00      117.12     28.03 o 
  -6  24   4        1.42       13.30     18.89 o 
  -5  24   4       35.15       38.56     37.49 o 
  -4  24   4      175.77      175.78     21.88 o 
  -3  24   4       25.90       16.31     19.55 o 
  -2  24   4        0.80       -7.46     23.09 o 
  -1  24   4       10.53       23.09     11.12 o 
   0  24   4       93.08      113.58     11.86 o 
   1  24   4       68.66       49.65     10.18 o 
   2  24   4       94.18       96.98     17.12 o 
   3  24   4       30.31       56.64     16.29 o 
   4  24   4       95.20       54.23     21.42 o 
   5  24   4       27.08       47.09     20.98 o 
  -5  25   4       76.11      100.50     25.43 o 
  -4  25   4       25.17       62.19     19.77 o 
  -3  25   4       30.83       45.52     20.58 o 
  -2  25   4       20.37       30.45     17.65 o 
  -1  25   4       14.22      -13.23     13.23 o 
   0  25   4      120.71       69.88     20.55 o 
   1  25   4        2.06       20.73     19.33 o 
   2  25   4       15.52       35.73     11.90 o 
   3  25   4        0.28      -12.59     17.19 o 
   4  25   4        0.17        9.96     45.15 o 
  -4  26   4      203.40      248.88     28.51 o 
  -3  26   4        0.08        5.31     15.67 o 
  -2  26   4       54.60       53.82     11.54 o 
  -1  26   4      107.46       68.96     22.76 o 
   0  26   4       15.18       56.45     38.94 o 
   1  26   4       32.51       -9.55     27.18 o 
   2  26   4      139.26       96.02     29.84 o 
   3  26   4        9.37       26.72     14.55 o 
  -2  27   4        0.11       -2.32      9.83 o 
  -1  27   4        0.25      -15.52     54.14 o 
   0  27   4        1.15       11.70     37.34 o 
   1  27   4       64.00       13.41     36.10 o 
 -11   0   5       31.98       55.14     23.73 o 
  -9   0   5      108.01      121.09     23.04 o 
  -7   0   5      956.47      994.80     39.75 o 
  -5   0   5     1654.94     1551.22     40.54 o 
  -3   0   5     1306.32     1122.15     22.03 o 
  -1   0   5     5146.36     5361.36     99.66 o 
   1   0   5    46080.61    47739.46   1159.27 o 
   3   0   5       61.52       25.60     25.52 o 
   5   0   5     1100.99     1027.25    121.61 o 
   7   0   5      281.42      195.50     34.71 o 
   9   0   5      200.87      175.02     40.54 o 
 -12   1   5       14.07       15.25     16.14 o 
 -11   1   5        6.09       22.54     13.30 o 
 -10   1   5      365.15      364.50     15.39 o 
  -9   1   5        0.36       10.55     10.59 o 
  -8   1   5      120.28      114.27     16.24 o 
  -7   1   5      318.14      315.77     18.41 o 
  -6   1   5       60.60       64.66     13.20 o 
  -5   1   5      114.05      129.89     14.27 o 
  -4   1   5     1147.29     1097.10     17.31 o 
  -3   1   5       28.75       48.27      9.50 o 
  -2   1   5     3030.92     2700.11    141.88 o 
  -1   1   5      242.82      240.93     15.80 o 
   0   1   5     4528.77     4647.70     66.05 o 
   1   1   5      328.59      405.31     17.42 o 
   2   1   5     2050.76     2130.87     33.73 o 
   3   1   5     1161.44     1311.13     28.68 o 
   4   1   5      837.17      722.92     30.02 o 
   5   1   5      184.71      203.34     26.78 o 
   6   1   5      129.27       97.78     27.72 o 
   7   1   5      123.48      129.95     21.47 o 
   8   1   5       79.58       74.51     20.90 o 
   9   1   5       48.84       87.48     20.67 o 
  10   1   5      181.67      155.17     23.52 o 
 -12   2   5        0.67       15.51     18.60 o 
 -11   2   5       52.92       38.94     17.64 o 
 -10   2   5       21.47       12.51     12.74 o 
  -9   2   5      105.50      119.51     13.91 o 
  -8   2   5       68.83       80.47     11.23 o 
  -7   2   5      271.00      283.96     16.73 o 
  -6   2   5       44.33       46.74     10.15 o 
  -5   2   5      584.78      540.73     15.55 o 
  -4   2   5       88.80      101.31     13.55 o 
  -3   2   5      261.41      370.51     14.10 o 
  -2   2   5      901.53     1021.74     30.44 o 
  -1   2   5     3896.01     3681.40     49.75 o 
   0   2   5       70.36       71.41     13.22 o 
   1   2   5    15188.13    15988.60    218.70 o 
   2   2   5     5200.60     5936.24     74.66 o 
   3   2   5     1298.67     1272.42     30.93 o 
   4   2   5       84.37      106.91     21.81 o 
   5   2   5     1050.39     1075.55     39.75 o 
   6   2   5       31.49        6.41     21.15 o 
   7   2   5      194.52      221.07     26.89 o 
   8   2   5        8.36       15.85     24.69 o 
   9   2   5      146.95      142.42     31.51 o 
  10   2   5       44.26       19.38     21.97 o 
 -11   3   5        3.53       30.98     11.10 o 
 -10   3   5       48.09       36.99     13.37 o 
  -9   3   5       16.48       15.71     12.73 o 
  -8   3   5      259.68      253.93     18.96 o 
  -7   3   5        6.98        5.14     12.82 o 
  -6   3   5      102.26       95.96     14.63 o 
  -5   3   5       19.03       22.34     10.72 o 
  -4   3   5       91.41       67.35     13.75 o 
  -3   3   5     3083.91     3449.92     99.23 o 
  -2   3   5      173.83      148.84     18.58 o 
  -1   3   5      127.52      150.59     16.39 o 
   0   3   5     1799.12     1723.13     29.02 o 
   1   3   5      501.40      499.03     17.86 o 
   2   3   5     3007.54     2812.98     42.96 o 
   3   3   5        6.55       -8.09     15.51 o 
   4   3   5      545.99      562.03     39.54 o 
   5   3   5      798.46      761.19     30.53 o 
   6   3   5     1877.27     1799.66     57.38 o 
   7   3   5       64.92       80.54     19.34 o 
   8   3   5        8.90        0.41     18.28 o 
   9   3   5       43.97       42.51     18.96 o 
  10   3   5        0.75       -0.47     19.25 o 
 -11   4   5       22.67       26.25     13.10 o 
 -10   4   5       43.04       45.86     12.59 o 
  -9   4   5       46.01       34.75     13.58 o 
  -8   4   5        6.55        1.62     13.29 o 
  -7   4   5        4.10       -0.89      9.42 o 
  -6   4   5        4.96       -2.36     11.81 o 
  -5   4   5     3175.20     3079.98     50.36 o 
  -4   4   5      434.49      436.92     26.78 o 
  -3   4   5        3.27       20.60     12.27 o 
  -2   4   5       18.69       13.77     15.71 o 
  -1   4   5      615.91      578.59     13.36 o 
   0   4   5      376.62      441.86     22.03 o 
   1   4   5      332.07      260.69     19.41 o 
   2   4   5      385.09      406.75     17.06 o 
   3   4   5      757.37      702.43     20.87 o 
   4   4   5       18.98        5.26     16.89 o 
   5   4   5     3266.75     3202.59     55.57 o 
   6   4   5      620.26      679.68     43.70 o 
   7   4   5       10.92        6.49     32.19 o 
   8   4   5        0.03       -2.64     15.77 o 
   9   4   5      279.64      287.60     26.14 o 
  10   4   5        2.38        8.05     16.13 o 
 -11   5   5      117.23      123.71     12.58 o 
 -10   5   5       26.77       13.82     12.78 o 
  -9   5   5        8.29        5.78     12.36 o 
  -8   5   5      164.12      151.68     15.67 o 
  -7   5   5      824.99      841.24     31.18 o 
  -6   5   5     1065.81     1049.92     25.41 o 
  -5   5   5       29.54       34.84     13.40 o 
  -4   5   5      412.74      374.20     25.57 o 
  -3   5   5      352.84      408.54     18.08 o 
  -2   5   5     7309.23     7672.14    304.59 o 
  -1   5   5       53.40       39.12     10.43 o 
   0   5   5     6488.88     6304.35     76.67 o 
   1   5   5     1042.27     1149.19     23.86 o 
   2   5   5      839.87      822.26     23.21 o 
   3   5   5      158.29      157.88     17.70 o 
   4   5   5      979.96      852.59     26.57 o 
   5   5   5     1566.70     1435.64     36.87 o 
   6   5   5     8521.53     8390.27    109.37 o 
   7   5   5      285.36      272.73     22.17 o 
   8   5   5      277.72      272.74     25.71 o 
   9   5   5        0.01       15.74     18.96 o 
  10   5   5       35.47       47.24     23.13 o 
 -11   6   5       58.77       53.53     16.47 o 
 -10   6   5       29.99        5.99     11.93 o 
  -9   6   5       11.66       -0.54     12.45 o 
  -8   6   5      214.33      235.24     17.85 o 
  -7   6   5      320.56      330.16     19.72 o 
  -6   6   5      101.84      109.43     16.16 o 
  -5   6   5     1331.70     1256.53     32.14 o 
  -4   6   5      444.70      439.02     23.40 o 
  -3   6   5      490.01      476.28     32.16 o 
  -2   6   5     1848.12     1987.29     64.13 o 
  -1   6   5      368.99      445.52     12.51 o 
   0   6   5     5237.84     5166.62     57.03 o 
   1   6   5      551.11      560.86     15.79 o 
   2   6   5      119.38      164.83     17.54 o 
   3   6   5     3156.87     2986.11     44.36 o 
   4   6   5       28.43       35.09     19.85 o 
   5   6   5     3305.95     3108.36     61.24 o 
   6   6   5     3044.21     2854.40     48.49 o 
   7   6   5        2.78        6.19     17.75 o 
   8   6   5        1.44       -1.43     15.03 o 
   9   6   5      248.52      250.83     20.16 o 
  10   6   5       53.37       71.23     19.79 o 
 -11   7   5       57.53       59.99     16.53 o 
 -10   7   5      311.61      308.53     19.15 o 
  -9   7   5       77.77       53.40     13.56 o 
  -8   7   5       23.17        9.96     14.94 o 
  -7   7   5     1208.14     1221.29     25.66 o 
  -6   7   5      322.61      297.06     29.53 o 
  -5   7   5      829.16      811.07     17.76 o 
  -4   7   5      670.66      585.72     20.19 o 
  -3   7   5        0.39        9.83     12.34 o 
  -2   7   5     1729.14     1685.13     47.70 o 
  -1   7   5     1083.09     1144.97     20.05 o 
   0   7   5     4036.51     3793.42     50.17 o 
   1   7   5      204.42      230.67     16.86 o 
   2   7   5      326.08      328.62     15.40 o 
   3   7   5      269.65      307.46     20.63 o 
   4   7   5      860.00      851.45     31.89 o 
   5   7   5       89.50       98.88     21.71 o 
   6   7   5     3773.41     3415.72     53.35 o 
   7   7   5      172.93      136.72     19.55 o 
   8   7   5       91.69       90.47     21.22 o 
   9   7   5       76.51       64.84     19.51 o 
  10   7   5       79.48       93.62     21.95 o 
 -11   8   5       15.19       34.13     14.63 o 
 -10   8   5       15.81        5.82     13.44 o 
  -9   8   5       50.69       44.89     12.98 o 
  -8   8   5       62.07       81.68      9.96 o 
  -7   8   5       30.65       26.35     12.62 o 
  -6   8   5        0.32        1.86     11.63 o 
  -5   8   5       80.48       68.31      9.01 o 
  -4   8   5      148.64      136.83     14.98 o 
  -3   8   5     3356.50     3536.60     52.74 o 
  -2   8   5        0.64       -1.71      9.56 o 
  -1   8   5     2904.46     2816.36     27.04 o 
   0   8   5      154.18      120.24     12.38 o 
   1   8   5     1178.71     1091.96     22.74 o 
   2   8   5      440.11      466.67     16.97 o 
   3   8   5       42.49       45.31     14.22 o 
   4   8   5      286.11      261.79     22.48 o 
   5   8   5       43.88       34.33     24.69 o 
   6   8   5       33.95       35.48     15.62 o 
   7   8   5       24.46       22.26     23.58 o 
   8   8   5       99.97      106.18     23.06 o 
   9   8   5       99.98      107.84     16.73 o 
  10   8   5       41.75       39.57     33.02 o 
 -11   9   5       15.96       21.12     20.13 o 
 -10   9   5      290.15      283.36     34.30 o 
  -9   9   5       49.92       41.29     11.99 o 
  -8   9   5        0.66       -3.44     11.07 o 
  -7   9   5       94.85       89.55     16.37 o 
  -6   9   5      784.81      785.53     29.42 o 
  -5   9   5       41.54       30.92     13.43 o 
  -4   9   5      100.66      115.52     13.99 o 
  -3   9   5      305.59      315.35     12.92 o 
  -2   9   5      868.74      900.43     16.11 o 
  -1   9   5        0.01       -1.28      7.76 o 
   0   9   5     1376.69     1278.77     26.95 o 
   1   9   5     1022.88      973.61     22.09 o 
   2   9   5      340.64      348.93     20.56 o 
   3   9   5       88.77       96.28     15.76 o 
   4   9   5     1201.09     1032.02     38.85 o 
   5   9   5      104.23      100.39     19.80 o 
   6   9   5        9.08      -17.07     17.07 o 
   7   9   5       58.81       62.68     17.44 o 
   8   9   5        0.70       11.63     19.83 o 
   9   9   5       61.90       61.92     18.91 o 
  10   9   5      325.38      425.38     26.18 o 
 -11  10   5        1.39       -3.74     18.68 o 
 -10  10   5       52.58       48.73     17.92 o 
  -9  10   5       50.98       65.35     14.14 o 
  -8  10   5        0.04       11.56     14.75 o 
  -7  10   5     1037.34      962.27     33.33 o 
  -6  10   5      393.99      381.46     36.38 o 
  -5  10   5      109.33       83.82     12.83 o 
  -4  10   5       47.18       34.17      8.29 o 
  -3  10   5     1600.64     1652.01     29.94 o 
  -2  10   5       21.48       28.83     16.83 o 
  -1  10   5     4331.71     4525.37     51.50 o 
   0  10   5      789.30      836.43     18.20 o 
   1  10   5     2709.07     2473.40     34.92 o 
   2  10   5      220.59      258.06     19.24 o 
   3  10   5      938.51      866.73     26.95 o 
   4  10   5        1.15        0.16     13.32 o 
   5  10   5      980.62      999.28     56.01 o 
   6  10   5       58.97       83.12     14.40 o 
   7  10   5       86.63       64.16     21.84 o 
   8  10   5      168.46      205.01     33.61 o 
   9  10   5      118.79      157.62     29.82 o 
  10  10   5       63.98       73.87     19.90 o 
 -11  11   5        5.77      -25.81     28.60 o 
 -10  11   5      121.42      102.76     29.55 o 
  -9  11   5       34.72       33.27     16.22 o 
  -8  11   5       14.10       11.16      8.41 o 
  -7  11   5     1211.58     1139.53     42.48 o 
  -6  11   5     1387.34     1389.69     42.73 o 
  -5  11   5     2452.08     2396.42     45.50 o 
  -4  11   5      288.94      244.78     14.71 o 
  -3  11   5        2.55       -1.93      7.91 o 
  -2  11   5      341.57      337.13     13.48 o 
  -1  11   5       82.85       89.98     13.40 o 
   0  11   5      238.73      232.02     17.05 o 
   1  11   5      642.29      608.59     19.74 o 
   2  11   5     3168.80     2991.97     47.28 o 
   3  11   5        9.37       -6.10     15.09 o 
   4  11   5     1910.83     1817.80     32.04 o 
   5  11   5     1555.27     1517.31     28.75 o 
   6  11   5       17.85       26.03     13.79 o 
   7  11   5       50.82       30.13     16.09 o 
   8  11   5       54.34       56.87     16.08 o 
   9  11   5        2.10      -18.23     27.62 o 
 -10  12   5       47.74       21.03     28.33 o 
  -9  12   5        2.15       23.27     11.61 o 
  -8  12   5       27.17        7.17     11.64 o 
  -7  12   5      348.22      300.57     10.95 o 
  -6  12   5      983.30      991.91     32.61 o 
  -5  12   5     1612.93     1515.75     44.12 o 
  -4  12   5       56.42       53.71     11.29 o 
  -3  12   5      774.56      762.07     31.02 o 
  -2  12   5        1.97       19.72     12.28 o 
  -1  12   5     4006.81     3902.41     44.64 o 
   0  12   5       87.48       86.01     13.82 o 
   1  12   5      893.66      887.25     23.66 o 
   2  12   5        1.02        2.06     15.18 o 
   3  12   5      506.85      457.34     23.46 o 
   4  12   5       12.01       15.61     12.35 o 
   5  12   5      206.15      233.23     30.43 o 
   6  12   5      545.27      486.00     21.19 o 
   7  12   5       68.30      105.62     16.15 o 
   8  12   5        1.91       25.99     24.13 o 
   9  12   5       21.93       19.00     16.10 o 
 -10  13   5       12.53       11.61     29.58 o 
  -9  13   5       16.26        9.36      9.63 o 
  -8  13   5        0.52        6.43      9.98 o 
  -7  13   5      368.84      358.97     16.79 o 
  -6  13   5     1138.06     1073.20     39.44 o 
  -5  13   5      134.86      124.06     10.02 o 
  -4  13   5     1081.69     1105.85     19.14 o 
  -3  13   5      309.36      315.41     16.99 o 
  -2  13   5      305.37      338.04     16.50 o 
  -1  13   5       18.39       39.65     11.25 o 
   0  13   5        3.92       -2.70     10.86 o 
   1  13   5      652.43      567.05     22.46 o 
   2  13   5     1224.86     1115.99     33.78 o 
   3  13   5     1486.41     1469.65     33.23 o 
   4  13   5      242.21      236.00     14.06 o 
   5  13   5        9.44       11.80     17.09 o 
   6  13   5      275.69      251.65     18.21 o 
   7  13   5       31.80       21.79     14.53 o 
   8  13   5      237.67      229.63     38.31 o 
   9  13   5       39.63       36.67     27.89 o 
 -10  14   5        1.55       16.92     33.32 o 
  -9  14   5       14.24        7.06     27.13 o 
  -8  14   5       64.49       53.13     11.84 o 
  -7  14   5      253.38      233.96     25.86 o 
  -6  14   5       77.11       65.34     11.35 o 
  -5  14   5     1224.51     1147.44     27.79 o 
  -4  14   5      166.59      196.59     12.66 o 
  -3  14   5        6.61       17.97     15.59 o 
  -2  14   5       27.84       18.08     12.43 o 
  -1  14   5      616.03      608.41     17.58 o 
   0  14   5       32.32       38.54     13.60 o 
   1  14   5        6.80       35.67     16.18 o 
   2  14   5       49.35       73.69     14.52 o 
   3  14   5       52.46       49.74     13.98 o 
   4  14   5      469.10      383.13     19.11 o 
   5  14   5      676.42      668.33     23.46 o 
   6  14   5       76.76       57.21     18.49 o 
   7  14   5       92.30       78.11     21.48 o 
   8  14   5       38.74       17.14     14.37 o 
   9  14   5       49.96       48.17     24.06 o 
 -10  15   5       14.46        3.01     27.44 o 
  -9  15   5        1.57      -12.43     31.16 o 
  -8  15   5       69.17       63.96     26.85 o 
  -7  15   5       41.96       24.95      9.33 o 
  -6  15   5     1087.62      912.61     79.73 o 
  -5  15   5       98.89       82.35      5.30 o 
  -4  15   5       81.05       75.40     10.06 o 
  -3  15   5      453.32      494.21     47.45 o 
  -2  15   5     2182.71     2153.74     53.34 o 
  -1  15   5       22.73       27.03      9.43 o 
   0  15   5      877.87      807.78     24.19 o 
   1  15   5        3.43       -0.43     12.01 o 
   2  15   5      371.91      362.24     15.18 o 
   3  15   5      553.00      556.26     19.13 o 
   4  15   5       35.89       35.49     15.65 o 
   5  15   5       56.18       57.66     17.27 o 
   6  15   5      184.48      194.37     25.84 o 
   7  15   5       11.06      -14.76     19.72 o 
   8  15   5      361.53      466.52     22.63 o 
  -9  16   5        8.77       18.07     41.16 o 
  -8  16   5        4.81        0.36     32.44 o 
  -7  16   5       76.60      115.59     31.94 o 
  -6  16   5      403.30      385.38     31.42 o 
  -5  16   5       53.15       60.59     16.53 o 
  -4  16   5       33.75       24.35      6.01 o 
  -3  16   5      370.46      355.24     12.51 o 
  -2  16   5       62.89       54.11     13.75 o 
  -1  16   5     3008.51     3024.05     40.31 o 
   0  16   5       11.80       14.28     11.13 o 
   1  16   5       62.53       60.99     13.89 o 
   2  16   5       74.63       68.11     12.55 o 
   3  16   5      199.45      229.95     14.21 o 
   4  16   5       30.68       33.42     14.16 o 
   5  16   5      644.62      641.15     17.88 o 
   6  16   5       44.28       29.30     27.71 o 
   7  16   5      173.80      208.72     24.01 o 
   8  16   5      178.74      136.45     38.26 o 
  -9  17   5        7.58       55.71     39.21 o 
  -8  17   5        7.90       19.73     29.75 o 
  -7  17   5       16.53      -18.38     24.32 o 
  -6  17   5      143.50      166.63     18.59 o 
  -5  17   5        8.91       -9.86     11.53 o 
  -4  17   5        0.80        8.19     11.86 o 
  -3  17   5       30.51       28.93      8.06 o 
  -2  17   5       18.25       24.46      6.41 o 
  -1  17   5     1320.58     1207.94     26.00 o 
   0  17   5      315.37      380.76     14.02 o 
   1  17   5        1.12       -3.57     10.89 o 
   2  17   5      864.85      818.56     29.39 o 
   3  17   5       23.69       19.79      7.78 o 
   4  17   5     1000.74      989.94     31.56 o 
   5  17   5      147.26      142.55     24.75 o 
   6  17   5       50.03       78.68     46.18 o 
   7  17   5       12.28       18.56     44.43 o 
   8  17   5      125.59      107.38     44.89 o 
  -9  18   5       51.88       52.15     40.50 o 
  -8  18   5        4.51      -26.77     26.77 o 
  -7  18   5       21.90       26.52     16.35 o 
  -6  18   5       62.54       56.15     11.90 o 
  -5  18   5        0.96       -4.78     12.25 o 
  -4  18   5       83.48       78.10     28.88 o 
  -3  18   5       63.96       61.68     11.38 o 
  -2  18   5      535.00      541.36     29.10 o 
  -1  18   5        2.79        5.21      9.39 o 
   0  18   5       10.84       -3.08     11.70 o 
   1  18   5      232.07      247.08     18.27 o 
   2  18   5      101.36       81.75     13.56 o 
   3  18   5      568.50      576.65     26.91 o 
   4  18   5      242.42      198.76     10.73 o 
   5  18   5      576.58      597.80     35.49 o 
   6  18   5       46.20       99.95     24.85 o 
   7  18   5      183.33      206.63     43.68 o 
  -8  19   5       31.30       46.11     28.52 o 
  -7  19   5       60.56       45.97     24.09 o 
  -6  19   5       31.55       23.02     18.92 o 
  -5  19   5        9.33       -6.17     24.49 o 
  -4  19   5      191.74      283.42     44.81 o 
  -3  19   5       41.04       37.65     20.18 o 
  -2  19   5       96.53      105.30     18.60 o 
  -1  19   5        1.01       10.03      9.12 o 
   0  19   5      124.69      137.76     16.49 o 
   1  19   5       73.62       76.72     12.84 o 
   2  19   5       62.72       66.43     15.97 o 
   3  19   5      640.85      616.54     27.38 o 
   4  19   5      343.87      325.40     15.06 o 
   5  19   5      160.25      120.65     10.12 o 
   6  19   5       36.38       47.25     26.67 o 
   7  19   5        0.61      -26.96     26.96 o 
  -8  20   5       16.84       15.82     31.71 o 
  -7  20   5       44.09       31.50     15.95 o 
  -6  20   5       30.12       29.12     18.33 o 
  -5  20   5      144.32      224.06     29.65 o 
  -4  20   5       29.28       65.40     21.63 o 
  -3  20   5      262.03      300.56     27.06 o 
  -2  20   5      106.16      115.85     19.26 o 
  -1  20   5      411.68      412.81     14.06 o 
   0  20   5      139.84      132.43     18.74 o 
   1  20   5      268.17      313.73     19.10 o 
   2  20   5      130.59      157.65     16.72 o 
   3  20   5       73.26       77.70     12.22 o 
   4  20   5      707.55      648.56     32.16 o 
   5  20   5      384.45      408.78     33.36 o 
   6  20   5       10.74       -3.16     21.93 o 
   7  20   5       57.16       70.43     31.62 o 
  -7  21   5       13.76       49.86     27.19 o 
  -6  21   5       93.68      127.32     33.73 o 
  -5  21   5       69.43      136.05     30.76 o 
  -4  21   5       66.42       67.43     16.44 o 
  -3  21   5       31.92        3.57     32.14 o 
  -2  21   5       65.08       81.37     12.50 o 
  -1  21   5       26.32       22.41      8.43 o 
   0  21   5      332.84      357.07     15.33 o 
   1  21   5       34.14       37.71      8.19 o 
   2  21   5      133.30      160.60     17.28 o 
   3  21   5      361.56      315.84     23.23 o 
   4  21   5      229.51      251.70     30.64 o 
   5  21   5       73.28       27.26     18.82 o 
   6  21   5       20.72       35.11     23.87 o 
  -7  22   5        5.87      -35.21     35.21 o 
  -6  22   5        3.99       26.10     24.48 o 
  -5  22   5       66.93       60.44     16.34 o 
  -4  22   5       16.92       11.07     22.78 o 
  -3  22   5        1.16      -15.36     15.36 o 
  -2  22   5        1.55       -3.11     26.17 o 
  -1  22   5      329.94      367.08     27.57 o 
   0  22   5      234.98      218.11     20.84 o 
   1  22   5      161.93      179.22     27.45 o 
   2  22   5      204.03      209.74     17.81 o 
   3  22   5       31.72       51.07     12.95 o 
   4  22   5      134.77      106.13     23.15 o 
   5  22   5      160.31      220.01     77.46 o 
   6  22   5        9.52       28.16     26.98 o 
  -6  23   5       53.53       78.42     16.38 o 
  -5  23   5      113.86      201.28     62.64 o 
  -4  23   5      109.52      153.72     16.92 o 
  -3  23   5        1.64      -10.61     16.29 o 
  -2  23   5      291.76      264.46     35.67 o 
  -1  23   5       57.20       65.78     11.13 o 
   0  23   5      495.28      458.58     28.22 o 
   1  23   5       25.20       23.25      8.85 o 
   2  23   5      127.23      120.62      8.77 o 
   3  23   5        1.79       -6.23     26.15 o 
   4  23   5        3.56       18.66     20.41 o 
   5  23   5        2.60      -11.83     30.45 o 
  -5  24   5       23.27       27.87     14.02 o 
  -4  24   5        0.01      -24.01     24.01 o 
  -3  24   5        6.70        7.56     14.06 o 
  -2  24   5       16.81       16.83     12.59 o 
  -1  24   5       63.99       62.45     17.07 o 
   0  24   5       36.29       22.05     11.73 o 
   1  24   5       47.26       39.48      8.52 o 
   2  24   5        1.79      -14.98     18.16 o 
   3  24   5       28.03       47.01     16.50 o 
   4  24   5       17.59       -2.91     16.79 o 
  -4  25   5       12.08       31.41     52.17 o 
  -3  25   5       20.05       42.46     26.13 o 
  -2  25   5       31.80       68.34     14.46 o 
  -1  25   5        3.77        4.32      9.10 o 
   0  25   5      292.02      243.11     37.01 o 
   1  25   5       12.53      -17.77     31.10 o 
   2  25   5       97.26      311.04    122.73 o 
   3  25   5       11.10        4.33     17.70 o 
  -3  26   5       15.33        0.24     17.92 o 
  -2  26   5        0.11      -24.44     24.44 o 
  -1  26   5        1.59       -1.42     14.23 o 
   0  26   5       57.11       -3.43     44.22 o 
   1  26   5      113.04       97.71     41.93 o 
   2  26   5        1.56      -28.14     28.14 o 
 -10   0   6        4.87       -2.27     13.38 o 
  -8   0   6      259.90      246.17     51.92 o 
  -6   0   6      495.10      523.66     56.64 o 
  -4   0   6     4746.32     4898.31     83.20 o 
  -2   0   6      714.91      648.05     40.54 o 
   0   0   6     1647.14     1572.55     41.21 o 
   2   0   6     5286.45     4795.30    103.08 o 
   4   0   6      729.46      650.46     55.22 o 
   6   0   6      128.08      183.84     33.08 o 
   8   0   6      122.82      134.31     36.22 o 
  10   0   6      138.05      158.06     58.86 o 
 -11   1   6       20.29       14.05     11.10 o 
 -10   1   6       90.76       92.32     17.32 o 
  -9   1   6       75.34       87.48     10.65 o 
  -8   1   6        3.49       22.90     13.72 o 
  -7   1   6      563.11      561.20     29.50 o 
  -6   1   6        5.36       10.15     23.52 o 
  -5   1   6        5.64       38.18     14.66 o 
  -4   1   6      104.32      131.20     13.18 o 
  -3   1   6     3376.91     3391.17     33.67 o 
  -2   1   6      530.73      561.70     27.24 o 
  -1   1   6     6901.00     7038.41     95.04 o 
   0   1   6        0.14       -4.63     15.34 o 
   1   1   6      848.56     1029.75     26.95 o 
   2   1   6      333.42      336.02     19.73 o 
   3   1   6       17.60       37.54     18.97 o 
   4   1   6       99.79      117.10     23.90 o 
   5   1   6      738.21      740.71     36.36 o 
   6   1   6      137.65      148.35     24.48 o 
   7   1   6      802.93      687.77     31.44 o 
   8   1   6      112.66      118.50     23.30 o 
   9   1   6       46.03       43.96     23.36 o 
  10   1   6        1.67       10.92     23.47 o 
 -11   2   6        5.04        4.98     12.44 o 
 -10   2   6        0.43       -7.76     12.46 o 
  -9   2   6       97.64      128.79     13.94 o 
  -8   2   6       88.21       81.79     14.43 o 
  -7   2   6       99.02       96.97     12.27 o 
  -6   2   6      133.26      156.78     28.75 o 
  -5   2   6     1026.93     1054.60     28.14 o 
  -4   2   6     3374.56     3308.54     49.47 o 
  -3   2   6      337.56      372.64     18.83 o 
  -2   2   6        5.91      -12.03     27.49 o 
  -1   2   6        1.53       18.36     15.05 o 
   0   2   6        4.77        0.96     13.08 o 
   1   2   6      300.68      282.52     19.09 o 
   2   2   6     2513.96     2548.55     49.37 o 
   3   2   6        6.33       21.16     21.45 o 
   4   2   6       35.12       39.58     19.96 o 
   5   2   6      563.90      649.79     44.74 o 
   6   2   6        5.72       -0.84     18.06 o 
   7   2   6       56.25       54.30     21.67 o 
   8   2   6        1.60       21.20     24.97 o 
   9   2   6       28.47       98.59     71.82 o 
  10   2   6       86.44      109.54     42.53 o 
 -11   3   6       29.17       28.05     13.25 o 
 -10   3   6      399.55      383.00     17.10 o 
  -9   3   6      207.81      239.45     27.39 o 
  -8   3   6       57.36       81.11      9.51 o 
  -7   3   6       54.32       51.25     12.21 o 
  -6   3   6      106.08      110.66     34.98 o 
  -5   3   6      259.30      271.14     35.11 o 
  -4   3   6      356.19      454.71     18.78 o 
  -3   3   6     1596.17     1634.81     40.75 o 
  -2   3   6       63.26       41.36     24.94 o 
  -1   3   6      588.92      523.17     20.99 o 
   0   3   6       13.31        8.81     13.51 o 
   1   3   6      836.64      787.29     24.63 o 
   2   3   6      982.13     1001.76     31.77 o 
   3   3   6       93.48      101.48     19.23 o 
   4   3   6      650.81      715.75     35.48 o 
   5   3   6      397.78      412.91     28.19 o 
   6   3   6       10.17       18.76     20.58 o 
   7   3   6        3.63      -17.15     17.15 o 
   8   3   6      218.92      215.06     23.23 o 
   9   3   6        0.60      -16.51     17.34 o 
  10   3   6       51.98       33.12     27.56 o 
 -11   4   6       19.90       10.29     14.53 o 
 -10   4   6        4.75       -1.29      9.30 o 
  -9   4   6        3.44       -1.75      8.61 o 
  -8   4   6      704.62      660.07     29.74 o 
  -7   4   6        5.96        2.20     11.30 o 
  -6   4   6       70.49       66.43     24.38 o 
  -5   4   6      465.02      491.23     24.65 o 
  -4   4   6     1468.70     1572.14     33.05 o 
  -3   4   6     5043.44     5580.89     91.24 o 
  -2   4   6     1351.14     1291.50     39.70 o 
  -1   4   6       26.17       31.36     11.94 o 
   0   4   6     4221.83     4104.90     46.85 o 
   1   4   6       34.33       25.65     13.65 o 
   2   4   6     4901.53     4813.78     79.77 o 
   3   4   6      416.53      398.36     22.67 o 
   4   4   6      572.01      594.11     25.78 o 
   5   4   6     1456.70     1423.95     45.27 o 
   6   4   6       24.49       22.27     16.86 o 
   7   4   6        4.91        8.93     18.17 o 
   8   4   6      115.85      129.83     19.54 o 
   9   4   6       57.65      116.91     19.76 o 
  10   4   6       57.00       75.55     19.30 o 
 -11   5   6       55.40       57.73     19.91 o 
 -10   5   6       20.23        0.98     20.48 o 
  -9   5   6       94.48       85.94     13.03 o 
  -8   5   6       96.93       93.33     12.70 o 
  -7   5   6      226.41      215.51     24.59 o 
  -6   5   6      321.75      284.80     23.53 o 
  -5   5   6     1001.80      902.18     30.66 o 
  -4   5   6      494.08      640.85     24.01 o 
  -3   5   6     2680.59     2856.82     46.10 o 
  -2   5   6       13.06       13.17      8.98 o 
  -1   5   6      428.52      393.39     12.51 o 
   0   5   6       14.18        1.33     12.28 o 
   1   5   6      839.85      766.14     20.04 o 
   2   5   6      466.55      439.65     20.11 o 
   3   5   6     2076.90     2028.56     39.10 o 
   4   5   6       14.72       17.52     21.75 o 
   5   5   6      270.02      284.49     24.70 o 
   6   5   6        1.86       -8.59     19.32 o 
   7   5   6      250.24      264.54     20.32 o 
   8   5   6       72.54       64.80     20.73 o 
   9   5   6       60.25       48.21     20.98 o 
  10   5   6       58.17       86.11     23.74 o 
 -11   6   6       26.12       39.32     18.67 o 
 -10   6   6       10.68        1.89      8.64 o 
  -9   6   6      265.29      253.42     23.25 o 
  -8   6   6     2117.30     2083.28     36.34 o 
  -7   6   6       97.93       95.80     10.32 o 
  -6   6   6      343.51      379.19     24.88 o 
  -5   6   6       52.55       66.41     17.58 o 
  -4   6   6      593.92      693.75     22.05 o 
  -3   6   6        8.71       24.91     15.70 o 
  -2   6   6      986.42     1070.22     28.73 o 
  -1   6   6     2147.43     2247.91     32.13 o 
   0   6   6     4293.55     4270.29     50.61 o 
   1   6   6      413.60      428.39     17.75 o 
   2   6   6       96.55       93.66     18.16 o 
   3   6   6      499.68      515.98     26.59 o 
   4   6   6      209.84      220.30     21.39 o 
   5   6   6      513.38      488.93     25.08 o 
   6   6   6      131.05       96.55     19.06 o 
   7   6   6       18.04       27.02     17.23 o 
   8   6   6      133.88      114.39     19.10 o 
   9   6   6        4.46        2.30     33.66 o 
  10   6   6       21.40       27.54     22.73 o 
 -11   7   6        3.15      -15.83     15.83 o 
 -10   7   6       18.76        1.10     12.42 o 
  -9   7   6      112.68       90.46     16.71 o 
  -8   7   6      728.90      678.73     25.48 o 
  -7   7   6      312.16      301.94     28.28 o 
  -6   7   6        7.77       12.73     15.55 o 
  -5   7   6     2266.09     2238.90     37.12 o 
  -4   7   6        0.50        0.54     13.87 o 
  -3   7   6     1029.31      991.98     28.06 o 
  -2   7   6       30.51       10.39     12.17 o 
  -1   7   6      821.75      831.05     19.80 o 
   0   7   6      351.94      359.62     23.53 o 
   1   7   6     2461.45     2542.21     37.21 o 
   2   7   6     1057.00     1036.53     37.62 o 
   3   7   6        1.36       -3.76     15.36 o 
   4   7   6      157.72      156.80     20.10 o 
   5   7   6      581.15      574.84     25.63 o 
   6   7   6      121.93       92.35     18.47 o 
   7   7   6      446.75      474.30     35.98 o 
   8   7   6        8.32        6.18     18.03 o 
   9   7   6       17.30       53.46     19.20 o 
  10   7   6        2.75       10.24     20.30 o 
 -11   8   6        0.03      -10.66     18.83 o 
 -10   8   6        4.65       -8.72     25.75 o 
  -9   8   6       65.28       61.08     12.55 o 
  -8   8   6     1378.64     1354.49     40.53 o 
  -7   8   6       95.12       87.10      8.19 o 
  -6   8   6      493.55      520.15     31.94 o 
  -5   8   6      790.45      743.17     29.66 o 
  -4   8   6     2200.61     2217.36     44.18 o 
  -3   8   6       22.21       14.13     20.15 o 
  -2   8   6     2330.17     2292.19     62.71 o 
  -1   8   6       23.71       21.84     17.36 o 
   0   8   6       45.12       40.42     12.99 o 
   1   8   6      110.61      110.34     21.70 o 
   2   8   6     1016.01     1052.54     25.38 o 
   3   8   6        0.08        3.45     17.34 o 
   4   8   6      887.87      865.22     28.35 o 
   5   8   6        0.37       13.28     17.52 o 
   6   8   6       62.57       74.86     17.06 o 
   7   8   6       72.65       92.96     17.98 o 
   8   8   6       31.31        4.48     16.72 o 
   9   8   6       28.12        5.84     25.11 o 
 -11   9   6        0.54        3.51     25.29 o 
 -10   9   6        0.14       37.04     18.59 o 
  -9   9   6      108.29      109.68     11.41 o 
  -8   9   6      586.59      513.54     23.84 o 
  -7   9   6      431.66      410.16     27.34 o 
  -6   9   6      694.60      598.77     23.16 o 
  -5   9   6       14.22       15.71     14.43 o 
  -4   9   6      675.29      676.30     34.37 o 
  -3   9   6      766.93      843.79     48.89 o 
  -2   9   6      115.94      162.40     16.99 o 
  -1   9   6     1302.24     1179.29     30.85 o 
   0   9   6       27.73       26.40     13.06 o 
   1   9   6      810.19      733.41     30.30 o 
   2   9   6      201.28      238.94     20.26 o 
   3   9   6     2602.93     2570.47     40.65 o 
   4   9   6        0.29       17.27     16.38 o 
   5   9   6      643.27      616.31     34.38 o 
   6   9   6       35.19       38.29     16.57 o 
   7   9   6      167.32      126.82     17.29 o 
   8   9   6       80.09       66.02     20.48 o 
   9   9   6       18.26       49.62     20.36 o 
 -10  10   6       44.94       61.45     27.99 o 
  -9  10   6        5.96        9.11      6.33 o 
  -8  10   6      583.77      589.36     26.71 o 
  -7  10   6       27.75       49.48     13.38 o 
  -6  10   6       66.83       53.01     10.79 o 
  -5  10   6        3.94        1.75     12.47 o 
  -4  10   6      475.51      504.35     22.38 o 
  -3  10   6        5.42       -2.61     20.02 o 
  -2  10   6     1425.14     1521.55     31.75 o 
  -1  10   6      162.32      205.05     14.38 o 
   0  10   6      639.56      630.17     21.33 o 
   1  10   6      154.50      164.43     22.31 o 
   2  10   6      211.49      220.50     21.38 o 
   3  10   6        2.02       11.35     13.93 o 
   4  10   6     2175.26     2156.80     43.32 o 
   5  10   6       64.10       58.37     21.01 o 
   6  10   6       89.20       79.00     18.33 o 
   7  10   6      284.82      295.76     48.46 o 
   8  10   6      163.45      152.12     17.06 o 
   9  10   6        8.20       -5.70     24.74 o 
 -10  11   6        9.65        6.18     12.90 o 
  -9  11   6       98.44       71.64     15.05 o 
  -8  11   6        0.02        3.93      5.88 o 
  -7  11   6      101.22      124.08     10.81 o 
  -6  11   6        0.62        6.26      9.77 o 
  -5  11   6       12.37        8.47     15.71 o 
  -4  11   6      121.85      103.31      7.33 o 
  -3  11   6     1153.71     1155.09     41.91 o 
  -2  11   6      336.64      380.06     22.04 o 
  -1  11   6     3796.91     3851.02     43.83 o 
   0  11   6      197.13      220.42     15.48 o 
   1  11   6     3020.09     2979.42     52.41 o 
   2  11   6        0.00       23.14     19.97 o 
   3  11   6     2382.52     2369.47     49.24 o 
   4  11   6     2030.07     1996.08     47.67 o 
   5  11   6      546.58      520.03     24.99 o 
   6  11   6      285.69      324.91     53.48 o 
   7  11   6      444.25      440.54     19.52 o 
   8  11   6       57.46       52.55     23.03 o 
   9  11   6       87.81       87.13     20.34 o 
 -10  12   6       42.32       26.90     26.30 o 
  -9  12   6       49.23       44.81     11.90 o 
  -8  12   6      198.45      174.45     16.02 o 
  -7  12   6       14.15       17.52      6.91 o 
  -6  12   6      207.72      183.69     14.63 o 
  -5  12   6      322.32      311.53     28.99 o 
  -4  12   6      428.64      386.47     16.89 o 
  -3  12   6      489.33      569.77     22.62 o 
  -2  12   6      721.97      724.36     28.31 o 
  -1  12   6       15.45       24.25     11.95 o 
   0  12   6     1385.46     1298.19     23.36 o 
   1  12   6        5.47      -12.63     12.63 o 
   2  12   6      605.30      621.95     27.60 o 
   3  12   6      289.81      326.39     21.68 o 
   4  12   6      366.66      359.57     16.55 o 
   5  12   6      485.95      468.39     22.07 o 
   6  12   6       28.33       50.54     15.94 o 
   7  12   6       97.15       83.21     17.54 o 
   8  12   6      344.03      368.77     22.98 o 
   9  12   6       54.45      153.60     53.16 o 
 -10  13   6       37.99       41.26     27.33 o 
  -9  13   6        0.48       25.04     31.00 o 
  -8  13   6       76.00       62.64     10.61 o 
  -7  13   6       32.59       29.72      7.46 o 
  -6  13   6      177.39      156.08      8.69 o 
  -5  13   6      344.19      292.99     17.51 o 
  -4  13   6      276.20      295.63     14.31 o 
  -3  13   6       89.93      115.13     17.39 o 
  -2  13   6       20.40       11.36     12.04 o 
  -1  13   6      720.55      688.61     20.27 o 
   0  13   6        3.45       19.70     14.69 o 
   1  13   6      155.44      178.08     15.20 o 
   2  13   6      531.65      495.28     44.50 o 
   3  13   6      815.79      836.49     35.27 o 
   4  13   6        0.00       -6.19     11.10 o 
   5  13   6        4.42        4.22     14.46 o 
   6  13   6       89.87      114.89     18.71 o 
   7  13   6       65.30       75.05     13.06 o 
   8  13   6        3.70       36.33     15.76 o 
 -10  14   6       32.57       60.95     36.65 o 
  -9  14   6       33.23       66.26     33.51 o 
  -8  14   6      120.26      125.41     30.43 o 
  -7  14   6        9.02       11.08     14.09 o 
  -6  14   6      201.58      179.39     23.32 o 
  -5  14   6        5.74       10.60      9.39 o 
  -4  14   6       31.48       29.28     10.13 o 
  -3  14   6       59.86       57.46     19.16 o 
  -2  14   6      873.65      955.78     30.18 o 
  -1  14   6      169.26      126.64     17.13 o 
   0  14   6      881.63      857.17     20.93 o 
   1  14   6        0.80       26.16     11.78 o 
   2  14   6      844.65      874.00     25.08 o 
   3  14   6      515.92      494.97     23.98 o 
   4  14   6      813.44      809.60     29.27 o 
   5  14   6       49.50       57.87     13.14 o 
   6  14   6       78.45       68.93     19.81 o 
   7  14   6       16.49       33.48     16.64 o 
   8  14   6      426.24      405.39     31.41 o 
  -9  15   6       37.03       28.75     29.58 o 
  -8  15   6        0.95       -9.49     35.46 o 
  -7  15   6      604.77      515.10     22.46 o 
  -6  15   6      128.59      138.76     10.10 o 
  -5  15   6     1183.88     1098.95     19.11 o 
  -4  15   6        1.11       -0.04      5.72 o 
  -3  15   6     1076.62     1092.66     21.90 o 
  -2  15   6       65.43      121.30     29.00 o 
  -1  15   6        1.18        0.63     11.68 o 
   0  15   6       16.30       31.04     18.44 o 
   1  15   6       93.97       93.12     13.68 o 
   2  15   6      157.17      174.05     14.60 o 
   3  15   6     3546.86     3516.70     71.66 o 
   4  15   6      280.05      303.78     26.37 o 
   5  15   6       80.32       61.29     18.13 o 
   6  15   6       81.11       60.88     12.78 o 
   7  15   6        8.23       -1.89     13.22 o 
   8  15   6       15.50       -8.74     14.79 o 
  -9  16   6       48.30       48.41     31.86 o 
  -8  16   6      341.97      421.17     34.89 o 
  -7  16   6      116.60      106.93     26.76 o 
  -6  16   6      547.89      453.67     20.68 o 
  -5  16   6        5.84       11.85      5.70 o 
  -4  16   6      645.15      619.17     36.49 o 
  -3  16   6       15.45       18.38      9.66 o 
  -2  16   6     1134.59     1080.35     37.57 o 
  -1  16   6      124.43      137.31     12.24 o 
   0  16   6       18.46       19.25     11.59 o 
   1  16   6       28.63       24.40      9.56 o 
   2  16   6      574.96      554.51     17.23 o 
   3  16   6      438.49      493.09     21.98 o 
   4  16   6      949.75      920.16     23.13 o 
   5  16   6       45.95       47.64     12.98 o 
   6  16   6      694.61      672.87     21.13 o 
   7  16   6        1.06      -12.12     22.89 o 
   8  16   6      280.74      311.72     53.77 o 
  -9  17   6       62.42       73.62     30.78 o 
  -8  17   6       11.24       24.70     26.16 o 
  -7  17   6      824.92      831.80     93.29 o 
  -6  17   6      190.41      147.14     17.14 o 
  -5  17   6      300.28      272.21     16.51 o 
  -4  17   6       28.27       27.17     11.16 o 
  -3  17   6       58.36       76.09     18.95 o 
  -2  17   6       35.68       23.56      9.43 o 
  -1  17   6      144.85      151.15     17.64 o 
   0  17   6        0.24       -8.85      9.64 o 
   1  17   6      179.21      166.91     11.90 o 
   2  17   6      190.23      189.88     18.42 o 
   3  17   6     1721.04     1722.43     37.89 o 
   4  17   6       31.09       17.74     20.76 o 
   5  17   6        3.45       21.74     11.59 o 
   6  17   6       25.20       30.58     28.09 o 
   7  17   6        3.07       66.22     39.20 o 
  -8  18   6       79.82       53.70     33.13 o 
  -7  18   6      128.03      127.49     64.34 o 
  -6  18   6      170.03      187.68     35.60 o 
  -5  18   6       13.89      -20.54     22.78 o 
  -4  18   6       15.52       16.99     15.53 o 
  -3  18   6        3.56       -5.36      5.36 o 
  -2  18   6      934.79      918.52     19.62 o 
  -1  18   6      340.00      308.81     12.32 o 
   0  18   6      766.75      765.66     32.66 o 
   1  18   6        0.71       17.74      9.87 o 
   2  18   6      477.33      470.76     29.16 o 
   3  18   6       84.77      127.28     26.77 o 
   4  18   6      280.56      332.51     15.30 o 
   5  18   6       26.97      -19.13     20.55 o 
   6  18   6      125.30      142.42     28.21 o 
   7  18   6        0.01        3.52     50.70 o 
  -8  19   6       17.31       32.10     65.35 o 
  -7  19   6      584.74      640.29     86.63 o 
  -6  19   6       87.52       77.25     17.52 o 
  -5  19   6      171.30      244.46     50.49 o 
  -4  19   6       17.76       12.81     18.43 o 
  -3  19   6      268.39      243.84     15.04 o 
  -2  19   6       55.85       42.18     10.81 o 
  -1  19   6      885.31      816.26     23.54 o 
   0  19   6       87.34       79.30     15.43 o 
   1  19   6      137.37      138.63     13.49 o 
   2  19   6       21.61       17.67      9.81 o 
   3  19   6      267.40      269.22     22.37 o 
   4  19   6       13.88       19.38     11.63 o 
   5  19   6       26.31        9.34     16.94 o 
   6  19   6       27.34       14.65     23.00 o 
  -7  20   6        2.22       18.33     45.54 o 
  -6  20   6       48.09      -21.98     39.00 o 
  -5  20   6       73.42       50.41     14.37 o 
  -4  20   6      215.26      266.14     43.23 o 
  -3  20   6      318.28      315.75     47.20 o 
  -2  20   6      484.05      439.44     31.39 o 
  -1  20   6      126.26      130.78     11.33 o 
   0  20   6      235.04      215.55     10.73 o 
   1  20   6      179.21      180.99     12.89 o 
   2  20   6       33.17       28.72      8.43 o 
   3  20   6        2.62       -6.41     10.14 o 
   4  20   6        1.55       18.84     15.16 o 
   5  20   6       22.55        2.92     19.51 o 
   6  20   6        0.46        5.01     25.42 o 
  -7  21   6       16.32        8.33     44.98 o 
  -6  21   6      204.31      280.53     39.77 o 
  -5  21   6       16.52       19.86     26.60 o 
  -4  21   6       22.27       23.27     20.01 o 
  -3  21   6      511.14      557.67     49.18 o 
  -2  21   6       16.98       23.83      7.99 o 
  -1  21   6      640.74      652.30     14.54 o 
   0  21   6        7.09       15.80     11.91 o 
   1  21   6      230.10      250.51     42.24 o 
   2  21   6        6.74       17.06     12.70 o 
   3  21   6       25.64       19.41      8.61 o 
   4  21   6        2.71      -12.62     12.62 o 
   5  21   6       33.18       48.30     24.31 o 
  -6  22   6       11.31      -18.88     41.65 o 
  -5  22   6       24.40        6.35     10.64 o 
  -4  22   6      208.44      177.68     17.01 o 
  -3  22   6       21.14        9.30     18.16 o 
  -2  22   6      711.98      705.95     34.91 o 
  -1  22   6      107.13      117.75     13.87 o 
   0  22   6       86.16      113.03     19.24 o 
   1  22   6       98.19       82.74     10.39 o 
   2  22   6      117.76      129.99     13.38 o 
   3  22   6        9.31       -4.72      9.41 o 
   4  22   6       61.44       77.23     19.90 o 
   5  22   6        0.29      -30.25     30.25 o 
  -6  23   6        7.33      -46.65     46.65 o 
  -5  23   6       23.54      -58.48     81.63 o 
  -4  23   6        3.37        4.75     12.17 o 
  -3  23   6      223.79      216.93     36.43 o 
  -2  23   6        1.54        1.00     24.45 o 
  -1  23   6       74.75       75.57     12.88 o 
   0  23   6       14.31       10.29      8.48 o 
   1  23   6       45.00       41.93     13.31 o 
   2  23   6       23.42       -0.76     10.20 o 
   3  23   6       52.01       39.89     29.97 o 
   4  23   6       48.27       27.16     22.66 o 
  -5  24   6        0.52      -35.54     36.65 o 
  -4  24   6       24.28        0.37     34.90 o 
  -3  24   6       51.76       28.23     14.92 o 
  -2  24   6       43.97       25.66     12.55 o 
  -1  24   6        3.81       17.00     13.15 o 
   0  24   6       29.65        5.06     17.79 o 
   1  24   6       28.66        4.65      9.46 o 
   2  24   6       12.71       18.13     20.55 o 
   3  24   6       15.59       30.44     16.58 o 
  -4  25   6       29.91       30.60     13.86 o 
  -3  25   6       27.10       18.92     27.17 o 
  -2  25   6        2.92       33.64     23.82 o 
  -1  25   6        0.40      -11.48     12.40 o 
   0  25   6        3.94        1.34     11.43 o 
   1  25   6       30.57       13.88     29.43 o 
   2  25   6       31.92       30.35     27.08 o 
  -2  26   6       11.93       29.33     19.30 o 
  -1  26   6        4.71        5.95     12.40 o 
   0  26   6       83.13      177.17     49.70 o 
 -11   0   7        1.67       36.91     81.63 o 
  -9   0   7      627.25      768.56    106.62 o 
  -7   0   7      221.53      217.68     46.09 o 
  -5   0   7     5813.17     6480.19    108.84 o 
  -3   0   7     2429.60     2352.51     98.01 o 
  -1   0   7      901.94      873.26     35.28 o 
   1   0   7      734.76      722.93     54.42 o 
   3   0   7      478.15      428.04     79.97 o 
   5   0   7      367.38      312.07     43.39 o 
   7   0   7       27.12        5.42     26.14 o 
   9   0   7      179.05      249.19    111.90 o 
 -11   1   7        1.06       -1.83     17.49 o 
 -10   1   7      372.15      337.89     18.65 o 
  -9   1   7      246.49      263.55     60.51 o 
  -8   1   7      324.99      325.29     33.43 o 
  -7   1   7       20.52       -7.66     25.22 o 
  -6   1   7     1225.14     1318.33     33.11 o 
  -5   1   7      103.25      108.93     23.94 o 
  -4   1   7     2579.54     2808.39     39.97 o 
  -3   1   7      189.11      208.51     15.75 o 
  -2   1   7      458.74      416.58     35.65 o 
  -1   1   7      199.38      228.21     23.81 o 
   0   1   7     2961.16     2857.74     44.00 o 
   1   1   7        7.38        4.65     15.79 o 
   2   1   7     1266.61     1247.82     36.59 o 
   3   1   7       77.27       91.96     24.32 o 
   4   1   7      111.72      134.43     25.58 o 
   5   1   7       10.46       28.48     25.54 o 
   6   1   7      561.43      516.08     33.58 o 
   7   1   7       35.14       34.56     22.60 o 
   8   1   7       29.88       21.83     21.66 o 
   9   1   7        1.64       27.28     23.38 o 
 -11   2   7        1.40      117.75     35.08 o 
 -10   2   7      145.51      140.09     11.92 o 
  -9   2   7      492.84      463.44     66.67 o 
  -8   2   7        6.22       61.46     26.24 o 
  -7   2   7       11.75       29.19     41.93 o 
  -6   2   7      260.32      255.77     29.84 o 
  -5   2   7     1101.45     1135.59     27.34 o 
  -4   2   7      501.48      513.17     28.59 o 
  -3   2   7      945.32      898.27     25.01 o 
  -2   2   7     1677.54     1716.24     46.26 o 
  -1   2   7        6.97       -4.36     18.34 o 
   0   2   7      225.92      271.86     23.80 o 
   1   2   7      399.87      428.54     24.65 o 
   2   2   7      182.68      151.42     22.88 o 
   3   2   7      224.28      267.37     29.36 o 
   4   2   7       38.23       49.60     21.48 o 
   5   2   7        6.46        8.96     21.83 o 
   6   2   7        8.37       33.58     20.40 o 
   7   2   7        5.34      -10.81     24.49 o 
   8   2   7        7.65      -25.60     25.60 o 
   9   2   7        0.68        8.61     19.71 o 
 -11   3   7        5.01       98.04     32.97 o 
 -10   3   7      635.23      578.08     25.89 o 
  -9   3   7      592.87      530.41     26.59 o 
  -8   3   7      550.94      522.10     36.29 o 
  -7   3   7      100.16       68.98     15.71 o 
  -6   3   7      348.82      391.27     30.20 o 
  -5   3   7       16.64       16.35     14.53 o 
  -4   3   7       17.19       25.57     15.50 o 
  -3   3   7     1052.25     1083.28     38.98 o 
  -2   3   7      745.34      778.34     43.02 o 
  -1   3   7      178.01      221.42     20.27 o 
   0   3   7     1805.00     1759.57     41.17 o 
   1   3   7      131.98      163.57     21.15 o 
   2   3   7       33.72       49.27     20.82 o 
   3   3   7        4.33       -9.08     21.16 o 
   4   3   7      183.52      154.85     30.14 o 
   5   3   7       51.57       63.53     18.99 o 
   6   3   7      775.59      805.30     52.34 o 
   7   3   7        9.19       11.35     19.21 o 
   8   3   7       54.00       85.15     21.80 o 
   9   3   7      175.04      205.33     27.24 o 
 -11   4   7       50.47       46.89     30.26 o 
 -10   4   7       62.58       50.63     29.66 o 
  -9   4   7      755.75      652.16     68.40 o 
  -8   4   7        9.29       10.66     15.29 o 
  -7   4   7      620.23      602.13     23.25 o 
  -6   4   7        2.28       -7.80     16.09 o 
  -5   4   7     1319.04     1248.13     41.77 o 
  -4   4   7       67.41       23.86     17.87 o 
  -3   4   7     1418.55     1488.87     46.96 o 
  -2   4   7      153.53      138.80     13.37 o 
  -1   4   7     1019.54     1108.49     22.95 o 
   0   4   7      419.46      461.61     34.28 o 
   1   4   7     2694.40     2737.41     49.54 o 
   2   4   7      100.75       89.85     17.38 o 
   3   4   7       54.40       52.00     18.01 o 
   4   4   7        0.08       10.93     18.97 o 
   5   4   7      306.93      282.30     24.72 o 
   6   4   7       79.35       30.94     19.06 o 
   7   4   7      241.31      256.99     33.78 o 
   8   4   7       11.01       16.38     17.73 o 
   9   4   7        1.25       -8.79     20.37 o 
 -11   5   7       10.41      -21.86     50.26 o 
 -10   5   7      354.20      241.20     82.19 o 
  -9   5   7       11.59        2.33      5.42 o 
  -8   5   7      341.28      298.65     25.19 o 
  -7   5   7      217.92      254.46     19.12 o 
  -6   5   7      105.65      118.26     16.47 o 
  -5   5   7        4.06       -7.73     14.27 o 
  -4   5   7      520.36      496.95     23.85 o 
  -3   5   7        1.48        2.75     19.31 o 
  -2   5   7      217.29      154.37     25.13 o 
  -1   5   7       88.24       88.10     18.86 o 
   0   5   7      104.15      159.68     15.60 o 
   1   5   7      119.46      118.85     15.90 o 
   2   5   7       43.51       57.03     19.95 o 
   3   5   7        0.50       -0.97     21.35 o 
   4   5   7      703.99      671.10     30.64 o 
   5   5   7      724.16      696.29     31.73 o 
   6   5   7     2338.81     2083.15     40.38 o 
   7   5   7      103.73       87.98     20.22 o 
   8   5   7       33.86       59.37     23.22 o 
   9   5   7       11.66       19.91     26.05 o 
 -11   6   7      203.14      166.12     52.03 o 
 -10   6   7        0.22      -13.50     23.95 o 
  -9   6   7       21.37       26.15      7.58 o 
  -8   6   7       23.03      -29.07     29.07 o 
  -7   6   7     1038.96     1090.62     37.86 o 
  -6   6   7        4.98       11.21     15.55 o 
  -5   6   7     1060.02     1037.20     35.76 o 
  -4   6   7      212.55      238.62     23.16 o 
  -3   6   7      659.40      599.55     36.47 o 
  -2   6   7      498.81      551.15     16.08 o 
  -1   6   7      132.23      137.79     12.04 o 
   0   6   7     1611.69     1567.86     37.56 o 
   1   6   7     1559.01     1418.33     33.22 o 
   2   6   7      522.99      514.99     33.82 o 
   3   6   7        2.69        2.28     18.17 o 
   4   6   7       25.93       36.31     19.12 o 
   5   6   7      423.28      379.48     23.61 o 
   6   6   7      366.01      302.68     23.13 o 
   7   6   7       41.78       40.38     18.35 o 
   8   6   7        9.56        6.54     17.77 o 
   9   6   7      229.72      247.67     25.89 o 
 -11   7   7        3.58       -3.44     23.64 o 
 -10   7   7       44.31       36.42     33.04 o 
  -9   7   7       23.88       16.99     15.34 o 
  -8   7   7        6.26       -5.63     18.61 o 
  -7   7   7      604.86      581.01     24.29 o 
  -6   7   7      428.13      466.20     19.55 o 
  -5   7   7       55.60       56.76     15.48 o 
  -4   7   7      590.53      595.40     21.98 o 
  -3   7   7      348.34      337.58     24.81 o 
  -2   7   7     1502.80     1598.15     42.60 o 
  -1   7   7       27.59       14.89     10.27 o 
   0   7   7       57.40       58.23     15.57 o 
   1   7   7       19.40       54.02     17.81 o 
   2   7   7       60.83       73.89     20.13 o 
   3   7   7      399.38      386.02     26.76 o 
   4   7   7       62.62       73.34     21.54 o 
   5   7   7       37.30       23.14     23.40 o 
   6   7   7      603.62      559.81     49.14 o 
   7   7   7       61.28       77.68     23.72 o 
   8   7   7       22.29       12.69     19.16 o 
   9   7   7       45.20       42.83     20.19 o 
 -11   8   7      140.91      143.93     64.97 o 
 -10   8   7        7.29       19.42     19.44 o 
  -9   8   7        0.81        6.05     18.48 o 
  -8   8   7       81.91      133.04     35.52 o 
  -7   8   7      870.33      955.87     27.97 o 
  -6   8   7       77.18       49.68     15.23 o 
  -5   8   7      550.02      520.20     21.51 o 
  -4   8   7      160.11      185.67     20.09 o 
  -3   8   7      107.18      144.01     23.90 o 
  -2   8   7      307.29      386.52     20.19 o 
  -1   8   7      161.36      198.19     18.08 o 
   0   8   7      156.39      165.99     16.18 o 
   1   8   7     1148.17     1048.22     39.66 o 
   2   8   7      289.97      308.37     22.71 o 
   3   8   7       27.93       21.32     16.18 o 
   4   8   7     2502.05     2460.10     43.98 o 
   5   8   7      580.42      548.82     35.86 o 
   6   8   7      229.79      176.35     20.42 o 
   7   8   7        6.14        8.38     16.28 o 
   8   8   7        5.74       27.94     29.47 o 
   9   8   7      171.84      148.18     25.12 o 
 -10   9   7       47.84       61.92     19.75 o 
  -9   9   7        0.10        8.77     11.84 o 
  -8   9   7       42.08       28.84     13.80 o 
  -7   9   7      201.25      214.70     23.01 o 
  -6   9   7       72.79       61.02     17.61 o 
  -5   9   7      401.53      379.36     21.96 o 
  -4   9   7      636.41      553.15     33.01 o 
  -3   9   7       94.54       94.63     18.85 o 
  -2   9   7      304.74      304.49     38.66 o 
  -1   9   7       49.34       55.35     15.93 o 
   0   9   7      415.64      413.98     24.53 o 
   1   9   7      766.13      753.12     25.45 o 
   2   9   7     2800.14     2674.16     41.87 o 
   3   9   7     2025.11     1939.11     77.86 o 
   4   9   7     4133.57     3967.80     81.25 o 
   5   9   7        8.12        9.98     15.41 o 
   6   9   7        0.77        6.88     13.69 o 
   7   9   7       64.32       74.03     19.97 o 
   8   9   7       25.55       35.10     23.28 o 
   9   9   7        3.21       13.33     23.27 o 
 -10  10   7       11.35        4.78     12.41 o 
  -9  10   7       82.41       58.66     13.63 o 
  -8  10   7        0.14        4.95     12.26 o 
  -7  10   7       40.85       59.83     11.29 o 
  -6  10   7        1.90       14.09     12.49 o 
  -5  10   7      115.27      132.69     22.79 o 
  -4  10   7       47.21       42.52     13.77 o 
  -3  10   7      868.22      853.88     41.99 o 
  -2  10   7      598.26      609.55     21.91 o 
  -1  10   7     2624.01     2554.07     35.91 o 
   0  10   7      166.37      152.58     21.01 o 
   1  10   7     1984.23     2014.93     37.28 o 
   2  10   7     2335.51     2228.64     39.56 o 
   3  10   7      101.45      111.71     18.74 o 
   4  10   7      587.87      577.73     26.44 o 
   5  10   7      359.57      364.76     18.91 o 
   6  10   7      233.94      254.31     31.54 o 
   7  10   7       31.46       51.61     16.17 o 
   8  10   7       27.10        4.30     21.62 o 
   9  10   7       69.08       68.47     21.39 o 
 -10  11   7       61.54       49.90     17.79 o 
  -9  11   7        7.45        7.61     10.68 o 
  -8  11   7        4.66       19.91     12.88 o 
  -7  11   7        0.03        4.82      9.15 o 
  -6  11   7      741.27      699.02     22.92 o 
  -5  11   7      395.40      419.65     25.21 o 
  -4  11   7      572.30      595.61     19.15 o 
  -3  11   7      210.79      245.74     46.14 o 
  -2  11   7     1065.14     1109.71     27.40 o 
  -1  11   7       13.87      -13.49     15.91 o 
   0  11   7     1237.96     1239.40     34.24 o 
   1  11   7     3362.57     3253.81     49.65 o 
   2  11   7     3529.19     3585.88     55.37 o 
   3  11   7        1.82        3.10     14.73 o 
   4  11   7       88.42       85.57     16.00 o 
   5  11   7       24.20       38.09     13.61 o 
   6  11   7       19.81      -11.78     14.15 o 
   7  11   7       98.35       76.73     23.45 o 
   8  11   7       15.59       10.97     14.20 o 
 -10  12   7       24.22      -20.06     30.26 o 
  -9  12   7       76.76       38.34      9.86 o 
  -8  12   7       28.09       28.42     13.47 o 
  -7  12   7      271.22      273.86     19.34 o 
  -6  12   7       75.01       97.90     10.14 o 
  -5  12   7       50.26       38.60     13.26 o 
  -4  12   7       18.69       10.57     10.72 o 
  -3  12   7      174.34      162.62     25.99 o 
  -2  12   7        2.71        7.94     16.34 o 
  -1  12   7     1231.04     1204.80     33.23 o 
   0  12   7      421.69      409.92     33.50 o 
   1  12   7      660.87      734.88     25.55 o 
   2  12   7        2.66       21.84     19.24 o 
   3  12   7      171.59      188.48     24.45 o 
   4  12   7        0.76        4.89     14.59 o 
   5  12   7      499.89      507.83     27.96 o 
   6  12   7      403.14      399.65     22.01 o 
   7  12   7        1.18       16.97     28.69 o 
   8  12   7        2.70        1.60     14.28 o 
 -10  13   7       69.55       72.83     46.26 o 
  -9  13   7        0.28      -27.23     31.20 o 
  -8  13   7       12.38       21.67      7.86 o 
  -7  13   7        8.55        9.96     19.51 o 
  -6  13   7     1219.87     1136.70     29.34 o 
  -5  13   7        5.64       16.80     10.74 o 
  -4  13   7      370.43      351.89     13.38 o 
  -3  13   7      277.48      211.84     29.06 o 
  -2  13   7      440.34      378.06     23.02 o 
  -1  13   7      179.81      169.05     15.78 o 
   0  13   7      107.56      114.30     14.46 o 
   1  13   7      591.87      577.73     27.13 o 
   2  13   7       90.16      102.88     20.70 o 
   3  13   7        0.01       23.39     16.83 o 
   4  13   7      742.05      783.21     39.74 o 
   5  13   7       25.78       20.33     12.37 o 
   6  13   7       58.59       62.16     15.85 o 
   7  13   7       47.93       50.93     15.47 o 
   8  13   7       30.68        5.75     17.42 o 
  -9  14   7       87.49      116.85     37.68 o 
  -8  14   7      146.53      130.34     32.05 o 
  -7  14   7       23.07       18.22      8.32 o 
  -6  14   7        3.65       10.08     21.99 o 
  -5  14   7      375.71      392.35     22.29 o 
  -4  14   7      399.52      260.52     26.74 o 
  -3  14   7     1250.65     1058.08     65.67 o 
  -2  14   7      522.07      486.33     15.05 o 
  -1  14   7      280.28      247.30     16.03 o 
   0  14   7      112.72      110.01     14.14 o 
   1  14   7       39.54       56.69     15.17 o 
   2  14   7      924.72      950.94     29.47 o 
   3  14   7       90.10       80.33     19.83 o 
   4  14   7       48.36       21.95     17.53 o 
   5  14   7        1.82      -10.43     12.67 o 
   6  14   7        2.38        2.43     15.04 o 
   7  14   7       19.02       24.42     17.95 o 
   8  14   7       81.00       79.67     19.48 o 
  -9  15   7        3.20       49.63     32.76 o 
  -8  15   7       13.56       -3.39     37.72 o 
  -7  15   7      274.61      317.51     36.96 o 
  -6  15   7      261.29      286.28     10.18 o 
  -5  15   7       31.89       30.11     12.10 o 
  -4  15   7      574.57      566.64     31.74 o 
  -3  15   7      439.71      323.57     24.53 o 
  -2  15   7      581.85      571.89     23.68 o 
  -1  15   7        6.07       -2.44      9.27 o 
   0  15   7       85.35       60.66     12.94 o 
   1  15   7       30.68       55.65     12.24 o 
   2  15   7       19.90       47.07     15.26 o 
   3  15   7        0.00       -8.85     15.49 o 
   4  15   7      814.96      801.25     48.43 o 
   5  15   7        0.00        0.52     16.25 o 
   6  15   7       55.49       43.15     20.01 o 
   7  15   7        0.04      -16.05     19.00 o 
  -9  16   7       68.96      122.91     40.54 o 
  -8  16   7       91.38       43.01     43.00 o 
  -7  16   7       27.26       27.60     34.54 o 
  -6  16   7      102.77       95.72     11.54 o 
  -5  16   7      260.70      173.46     13.99 o 
  -4  16   7       12.18        8.75     12.73 o 
  -3  16   7       65.71       50.65     10.49 o 
  -2  16   7        2.23        2.34     15.17 o 
  -1  16   7      122.61      146.95     17.29 o 
   0  16   7      362.54      398.63     21.54 o 
   1  16   7       26.77        5.95     11.96 o 
   2  16   7      406.59      385.95     24.64 o 
   3  16   7      241.95      225.68     21.21 o 
   4  16   7        0.18       -5.38     15.83 o 
   5  16   7       15.84       19.94     18.14 o 
   6  16   7      130.82       82.66     23.80 o 
   7  16   7      191.13      195.97     19.88 o 
  -8  17   7       12.88       33.84     68.86 o 
  -7  17   7        0.03       30.80     35.89 o 
  -6  17   7       30.20       22.15     47.20 o 
  -5  17   7        6.28        6.12      6.26 o 
  -4  17   7       64.84       80.11     13.09 o 
  -3  17   7       31.72       32.01     12.50 o 
  -2  17   7      205.83      213.33     12.87 o 
  -1  17   7        3.21        4.74      9.89 o 
   0  17   7      219.51      233.12     16.43 o 
   1  17   7       48.35       35.47     12.88 o 
   2  17   7        1.91       -2.62     10.77 o 
   3  17   7       81.86       63.59     16.33 o 
   4  17   7      248.00      249.65     24.21 o 
   5  17   7       15.24       21.22     16.10 o 
   6  17   7       50.98       67.63     35.29 o 
   7  17   7       80.43       49.47     33.57 o 
  -8  18   7        3.10       49.88     35.21 o 
  -7  18   7       25.52       -6.11     44.43 o 
  -6  18   7       51.14       99.30     31.80 o 
  -5  18   7      428.17      377.71     89.51 o 
  -4  18   7      139.31      140.53     11.72 o 
  -3  18   7       12.25       10.47     13.95 o 
  -2  18   7      133.71      128.29     16.43 o 
  -1  18   7      407.00      407.64     24.55 o 
   0  18   7      319.85      298.85     16.00 o 
   1  18   7        3.14       11.07     10.67 o 
   2  18   7        1.01        6.17      9.58 o 
   3  18   7        0.56       -0.73      8.85 o 
   4  18   7       34.37       14.96     14.03 o 
   5  18   7        1.21        4.62     10.77 o 
   6  18   7        3.67       41.84     35.91 o 
  -7  19   7        7.34      130.50     52.20 o 
  -6  19   7      148.98      137.61     42.76 o 
  -5  19   7       13.72       36.44     28.93 o 
  -4  19   7       83.24       80.71     11.34 o 
  -3  19   7       64.29       73.42     12.52 o 
  -2  19   7       27.26       20.45      8.65 o 
  -1  19   7        0.25       12.31     11.45 o 
   0  19   7       75.15       62.32     13.99 o 
   1  19   7       15.40        3.89     10.55 o 
   2  19   7      225.45      281.69     28.93 o 
   3  19   7        6.24        7.61     16.37 o 
   4  19   7       21.22       33.07      9.09 o 
   5  19   7        3.94      -20.33     25.31 o 
   6  19   7       54.16       56.60     25.54 o 
  -7  20   7       31.66       18.33     88.30 o 
  -6  20   7        4.75      -17.21     42.20 o 
  -5  20   7       51.91       58.93     68.58 o 
  -4  20   7        3.91       -1.05      8.97 o 
  -3  20   7       17.62       15.81     15.67 o 
  -2  20   7       11.93       13.11      8.24 o 
  -1  20   7      304.05      299.66     11.96 o 
   0  20   7      166.02      152.34     11.07 o 
   1  20   7       98.59       76.93     14.30 o 
   2  20   7      153.14      155.34     14.17 o 
   3  20   7       10.12        8.91     13.05 o 
   4  20   7        7.19       -1.03      9.66 o 
   5  20   7       62.59      121.59     24.41 o 
  -6  21   7      257.07      348.74     56.09 o 
  -5  21   7        0.64       -6.51     27.35 o 
  -4  21   7       35.29       14.54     10.12 o 
  -3  21   7       22.33       49.99     24.85 o 
  -2  21   7        0.58       -9.55     11.34 o 
  -1  21   7       17.99       20.02      8.05 o 
   0  21   7      106.59      103.31      9.78 o 
   1  21   7        6.59        6.67      9.58 o 
   2  21   7      120.46      133.94     15.95 o 
   3  21   7       29.63       31.39     12.91 o 
   4  21   7       11.65       23.77     21.85 o 
   5  21   7      101.98      103.71     26.93 o 
  -6  22   7       61.77        8.89     41.65 o 
  -5  22   7       71.35       38.32     39.43 o 
  -4  22   7        8.19      -12.20     26.60 o 
  -3  22   7      180.24      223.74     41.04 o 
  -2  22   7       42.46       48.17     17.83 o 
  -1  22   7       86.22      114.70     19.33 o 
   0  22   7        0.58       -6.94     10.20 o 
   1  22   7      276.70      330.61     20.12 o 
   2  22   7       33.33       21.79     13.37 o 
   3  22   7        1.14       -9.86      9.86 o 
   4  22   7        0.20       -9.44     20.15 o 
  -5  23   7       16.68       41.65     38.87 o 
  -4  23   7       76.77       57.92     41.65 o 
  -3  23   7       35.47       23.75     17.39 o 
  -2  23   7        1.94       -6.89     13.79 o 
  -1  23   7        0.76       -5.37     13.61 o 
   0  23   7      112.23      133.04     19.24 o 
   1  23   7       32.05       19.96     16.00 o 
   2  23   7      122.88      107.87     15.71 o 
   3  23   7       13.46       28.43     28.82 o 
  -4  24   7        6.91        4.31     20.24 o 
  -3  24   7      201.77      240.74     35.83 o 
  -2  24   7       10.28       20.23     16.67 o 
  -1  24   7        3.60        0.70     12.58 o 
   0  24   7       30.30       -7.52     18.38 o 
   1  24   7      194.09      193.22     28.85 o 
   2  24   7       38.05       12.41     20.55 o 
  -2  25   7       80.21      112.21     27.09 o 
  -1  25   7        3.96      -15.11     15.11 o 
   0  25   7       14.85       11.17      9.66 o 
 -10   0   8       40.49       83.30     41.65 o 
  -8   0   8     1343.10     1253.35    123.84 o 
  -6   0   8       28.78       71.08     42.76 o 
  -4   0   8       76.10       49.07     16.85 o 
  -2   0   8       29.01       64.42     36.10 o 
   0   0   8      540.67      501.76     60.81 o 
   2   0   8     2332.81     2252.83     66.88 o 
   4   0   8      994.90      971.39     49.02 o 
   6   0   8       86.27       85.20     39.43 o 
   8   0   8      452.39      424.28     39.09 o 
 -11   1   8      157.72      194.02     34.84 o 
 -10   1   8      108.27       85.63     46.37 o 
  -9   1   8      307.65      294.44     64.97 o 
  -8   1   8       18.41      -21.16     47.61 o 
  -7   1   8        5.02       21.26     25.09 o 
  -6   1   8      101.58       90.82     20.82 o 
  -5   1   8        1.53       -8.83     15.19 o 
  -4   1   8      235.96      276.55     14.98 o 
  -3   1   8      574.20      486.54     61.36 o 
  -2   1   8      375.68      385.63     40.36 o 
  -1   1   8     2283.71     2318.18     50.41 o 
   0   1   8      378.66      430.46     27.41 o 
   1   1   8      505.94      458.46     26.24 o 
   2   1   8      255.42      294.71     31.74 o 
   3   1   8      303.04      364.27     41.68 o 
   4   1   8       63.25       29.94     23.08 o 
   5   1   8     1386.64     1130.77     35.88 o 
   6   1   8      150.63      148.97     24.83 o 
   7   1   8      432.25      409.55     28.77 o 
   8   1   8        0.75      -15.97     24.23 o 
   9   1   8       30.24       61.87     28.45 o 
 -11   2   8      289.10      194.43     34.81 o 
 -10   2   8       34.78       37.56     27.73 o 
  -9   2   8        2.65       37.86     26.54 o 
  -8   2   8      661.22      761.45    107.18 o 
  -7   2   8        0.04      -10.61     10.88 o 
  -6   2   8        0.78       13.93     11.19 o 
  -5   2   8       49.08       31.50     18.54 o 
  -4   2   8     1865.89     1969.37     39.32 o 
  -3   2   8      374.82      370.83     16.80 o 
  -2   2   8       19.68       14.74     23.91 o 
  -1   2   8      750.31      735.87     32.47 o 
   0   2   8       12.30       22.54     20.21 o 
   1   2   8       26.85       43.10     19.43 o 
   2   2   8      153.40      192.86     29.27 o 
   3   2   8       51.02       84.72     25.00 o 
   4   2   8      146.64      160.48     27.56 o 
   5   2   8       58.68       70.63     19.87 o 
   6   2   8       10.30       29.37     17.58 o 
   7   2   8       52.64       63.01     27.18 o 
   8   2   8       66.69       72.26     23.17 o 
   9   2   8      487.07      561.54     36.23 o 
 -11   3   8      112.02      230.48     51.37 o 
 -10   3   8      392.88      328.54     66.92 o 
  -9   3   8      108.83       94.99     28.55 o 
  -8   3   8      118.02      143.58     52.79 o 
  -7   3   8      153.15      119.03     20.63 o 
  -6   3   8       79.47      112.12     14.35 o 
  -5   3   8      228.84      219.24     22.04 o 
  -4   3   8       24.86       20.81     14.04 o 
  -3   3   8      844.11      843.21     48.49 o 
  -2   3   8       39.33       36.47     24.65 o 
  -1   3   8     1331.23     1412.58     55.27 o 
   0   3   8      432.93      425.39     25.18 o 
   1   3   8      889.61      830.61     34.14 o 
   2   3   8       40.17       27.62     19.57 o 
   3   3   8        1.94       -6.27     21.44 o 
   4   3   8       28.91       -1.07     21.99 o 
   5   3   8       64.65       97.12     20.38 o 
   6   3   8        2.95       15.03     18.29 o 
   7   3   8      366.43      362.34     23.40 o 
   8   3   8        0.83       12.53     23.35 o 
   9   3   8       34.54       37.15     29.27 o 
 -11   4   8      187.49      216.84     46.16 o 
 -10   4   8       91.13       44.61     26.19 o 
  -9   4   8       16.50       11.24     42.20 o 
  -8   4   8       17.26       12.17     21.08 o 
  -7   4   8      123.05      167.81     19.55 o 
  -6   4   8       48.48       60.95     22.47 o 
  -5   4   8        1.57       26.49     16.62 o 
  -4   4   8      667.69      659.97     22.33 o 
  -3   4   8      664.07      700.31     32.83 o 
  -2   4   8      467.83      438.96     20.92 o 
  -1   4   8        3.71       24.76     12.84 o 
   0   4   8      275.51      304.91     29.59 o 
   1   4   8      680.43      679.41     31.98 o 
   2   4   8       83.20       68.76     21.43 o 
   3   4   8       63.92       80.38     21.90 o 
   4   4   8     1396.85     1331.24     32.75 o 
   5   4   8       23.37        9.31     18.56 o 
   6   4   8      217.14      230.64     26.84 o 
   7   4   8        2.04      -12.79     16.98 o 
   8   4   8       88.07      120.10     20.45 o 
   9   4   8      276.23      370.97     31.98 o 
 -11   5   8       18.67       24.83     37.25 o 
 -10   5   8      168.02      199.29     34.71 o 
  -9   5   8       32.64       -0.05     22.36 o 
  -8   5   8        5.42       -6.35     15.59 o 
  -7   5   8     1460.57     1453.27     56.11 o 
  -6   5   8        9.66        7.20     13.26 o 
  -5   5   8      347.71      377.91     42.97 o 
  -4   5   8       37.92       33.04     16.90 o 
  -3   5   8      107.71      111.39     23.04 o 
  -2   5   8      104.25       99.31     17.65 o 
  -1   5   8     1144.01     1105.73     29.90 o 
   0   5   8     1440.50     1407.13     33.30 o 
   1   5   8     2571.67     2518.15     49.61 o 
   2   5   8      287.88      241.94     29.86 o 
   3   5   8       74.94       79.72     22.88 o 
   4   5   8       83.14       52.77     18.88 o 
   5   5   8       33.30       40.18     25.62 o 
   6   5   8       19.01       28.27     18.84 o 
   7   5   8      699.78      654.38     31.24 o 
   8   5   8       24.51       -4.74     18.03 o 
   9   5   8       86.13      113.45     25.54 o 
 -10   6   8       11.99        3.33     32.98 o 
  -9   6   8       94.59       73.38     24.50 o 
  -8   6   8      198.31      233.87     24.37 o 
  -7   6   8        1.63       37.56     12.78 o 
  -6   6   8      742.19      729.33     27.79 o 
  -5   6   8       66.55       72.77     19.54 o 
  -4   6   8      405.92      499.81     27.65 o 
  -3   6   8      245.80      243.82     27.21 o 
  -2   6   8      807.90      746.35     21.20 o 
  -1   6   8       40.10       12.70     15.39 o 
   0   6   8      467.65      480.93     21.33 o 
   1   6   8      323.61      311.13     24.70 o 
   2   6   8        3.03       14.24     22.37 o 
   3   6   8      284.45      271.59     32.11 o 
   4   6   8      913.30      843.86     31.16 o 
   5   6   8      275.73      269.60     22.30 o 
   6   6   8      438.37      437.34     23.24 o 
   7   6   8        5.91        1.92     15.52 o 
   8   6   8      206.09      189.59     30.93 o 
   9   6   8        0.06       32.64     30.80 o 
 -10   7   8        3.77      -12.40     38.59 o 
  -9   7   8      125.97      128.00     22.36 o 
  -8   7   8      127.05      127.54     19.49 o 
  -7   7   8     1683.14     1671.85     29.92 o 
  -6   7   8       31.67       60.12     14.69 o 
  -5   7   8      369.51      361.40     63.80 o 
  -4   7   8       56.77       67.19     19.89 o 
  -3   7   8        7.51       36.52     20.56 o 
  -2   7   8      273.98      274.46     23.52 o 
  -1   7   8        8.14       14.97     12.50 o 
   0   7   8     1352.14     1364.37     34.68 o 
   1   7   8       47.03       53.39     21.79 o 
   2   7   8      549.49      534.18     25.96 o 
   3   7   8     1110.83     1130.12     31.78 o 
   4   7   8      246.49      263.45     19.28 o 
   5   7   8       20.32       10.14     14.93 o 
   6   7   8      132.60      129.12     21.59 o 
   7   7   8      164.48      148.58     23.13 o 
   8   7   8      208.65      178.60     21.95 o 
 -10   8   8        5.58       10.42     14.41 o 
  -9   8   8       27.96       39.98     20.64 o 
  -8   8   8      289.52      292.13     15.64 o 
  -7   8   8        7.02        2.99     13.08 o 
  -6   8   8      405.33      414.59     22.54 o 
  -5   8   8      135.02      165.67     19.47 o 
  -4   8   8      211.70      178.33     25.51 o 
  -3   8   8      228.28      184.06     30.32 o 
  -2   8   8        6.47       23.19     14.01 o 
  -1   8   8      153.30      150.30     17.62 o 
   0   8   8      269.03      249.85     22.02 o 
   1   8   8      444.21      526.46     26.32 o 
   2   8   8     1809.83     1737.42     37.37 o 
   3   8   8        1.08       20.68     16.73 o 
   4   8   8      413.51      450.74     31.24 o 
   5   8   8      335.65      302.16     19.49 o 
   6   8   8       32.92       43.80     17.84 o 
   7   8   8        1.78       36.61     20.04 o 
   8   8   8       10.27        9.06     18.45 o 
 -10   9   8        1.56        3.14     13.09 o 
  -9   9   8      102.25      108.11     12.76 o 
  -8   9   8       10.79        7.36     14.35 o 
  -7   9   8        1.80       18.18     16.00 o 
  -6   9   8        0.38       -9.52     15.55 o 
  -5   9   8       90.45       56.99     19.58 o 
  -4   9   8       76.57       83.31     18.00 o 
  -3   9   8       64.56       42.06     23.87 o 
  -2   9   8       35.98       47.52     18.75 o 
  -1   9   8       37.82       34.67     11.66 o 
   0   9   8      376.33      361.43     37.11 o 
   1   9   8     1043.74     1042.02     42.96 o 
   2   9   8     1004.46     1033.25     27.32 o 
   3   9   8     1202.55     1182.81     28.04 o 
   4   9   8      223.60      258.12     29.81 o 
   5   9   8        0.94      -15.18     15.18 o 
   6   9   8       29.02       23.12     27.60 o 
   7   9   8       30.76       26.82     16.95 o 
   8   9   8      104.86      105.82     18.87 o 
 -10  10   8       29.36       15.49     12.99 o 
  -9  10   8      114.58      120.67     20.17 o 
  -8  10   8        5.85       24.51     14.13 o 
  -7  10   8       54.43       57.90     19.12 o 
  -6  10   8      814.62      807.25     26.61 o 
  -5  10   8       18.88       15.66     12.57 o 
  -4  10   8      340.40      291.34     34.25 o 
  -3  10   8      312.42      385.09     27.38 o 
  -2  10   8       14.87       57.13     16.80 o 
  -1  10   8      303.87      320.43     16.19 o 
   0  10   8      383.86      376.60     20.67 o 
   1  10   8     1290.46     1326.10     35.12 o 
   2  10   8      494.92      511.25     36.95 o 
   3  10   8       17.25       32.90     17.13 o 
   4  10   8      210.75      242.57     22.52 o 
   5  10   8      164.43      229.61     23.46 o 
   6  10   8       98.72      157.35     34.77 o 
   7  10   8        0.98      -16.30     17.28 o 
   8  10   8       60.41       65.06     34.57 o 
 -10  11   8        3.62       28.76     15.92 o 
  -9  11   8       67.29       37.04     13.40 o 
  -8  11   8       78.40      113.45     17.15 o 
  -7  11   8       15.05        6.18     13.31 o 
  -6  11   8      319.16      272.78     22.01 o 
  -5  11   8       76.10       95.85     17.23 o 
  -4  11   8        9.26       -2.39     15.50 o 
  -3  11   8      204.38      234.01     32.27 o 
  -2  11   8      128.49      115.63     17.38 o 
  -1  11   8      204.85      245.17     16.35 o 
   0  11   8     1069.98     1060.68     37.43 o 
   1  11   8     1017.83      969.67     32.37 o 
   2  11   8       26.53       59.90     19.18 o 
   3  11   8      428.91      462.61     20.15 o 
   4  11   8        1.49       20.50     15.76 o 
   5  11   8      219.72      261.57     17.55 o 
   6  11   8       10.32       -2.23     19.58 o 
   7  11   8       75.04       92.46     25.96 o 
   8  11   8       39.37       50.86     25.85 o 
  -9  12   8        0.04        3.62     13.79 o 
  -8  12   8       72.81       68.14     10.42 o 
  -7  12   8        0.08        9.05     11.75 o 
  -6  12   8        5.03       16.54     11.34 o 
  -5  12   8        0.92       15.92     11.30 o 
  -4  12   8       10.00       -2.25     10.93 o 
  -3  12   8      129.08      124.99     24.71 o 
  -2  12   8      765.59      739.98     24.78 o 
  -1  12   8      884.56      789.97     17.90 o 
   0  12   8      664.92      680.54     21.53 o 
   1  12   8      347.27      364.84     18.29 o 
   2  12   8      641.70      653.80     33.82 o 
   3  12   8        2.84       26.51     17.68 o 
   4  12   8        1.26       12.62     15.56 o 
   5  12   8        1.42      -13.11     13.11 o 
   6  12   8       57.68       37.01     19.62 o 
   7  12   8        2.25       19.14     16.13 o 
   8  12   8      402.94      409.46     30.59 o 
  -9  13   8        0.26      -31.26     45.26 o 
  -8  13   8       97.68       92.84     16.03 o 
  -7  13   8      441.27      433.77     34.87 o 
  -6  13   8       22.57       54.64     15.26 o 
  -5  13   8       70.99       80.15     10.79 o 
  -4  13   8        1.66        2.17     10.28 o 
  -3  13   8       62.07       94.54     18.77 o 
  -2  13   8      352.70      311.08     30.54 o 
  -1  13   8      166.96      119.97     15.97 o 
   0  13   8      559.36      507.21     42.02 o 
   1  13   8      721.49      747.49     25.24 o 
   2  13   8      105.13      208.92     39.28 o 
   3  13   8      121.02      125.68     25.01 o 
   4  13   8      708.72      668.95     20.59 o 
   5  13   8       66.29       61.31     16.88 o 
   6  13   8       75.70       59.68     16.86 o 
   7  13   8       49.77       66.79     15.49 o 
  -9  14   8        4.07      -11.16     27.79 o 
  -8  14   8      138.38      157.29     44.50 o 
  -7  14   8        0.13       -3.05      8.99 o 
  -6  14   8      217.54      186.44     15.31 o 
  -5  14   8      114.32      138.63     12.99 o 
  -4  14   8      113.32      102.21     11.64 o 
  -3  14   8        5.61      -13.81     13.81 o 
  -2  14   8       89.27       90.03     26.29 o 
  -1  14   8       20.02       24.45     11.94 o 
   0  14   8       11.33        7.59     12.31 o 
   1  14   8       35.68       27.02     16.51 o 
   2  14   8     1311.73     1314.48     30.62 o 
   3  14   8      435.96      413.89     23.15 o 
   4  14   8      188.67      195.77     23.37 o 
   5  14   8        0.19       18.58     12.42 o 
   6  14   8        8.64       13.60     18.90 o 
   7  14   8       68.80       99.12     19.35 o 
  -9  15   8        5.36       13.10     41.26 o 
  -8  15   8       23.51       23.98     33.36 o 
  -7  15   8      355.53      460.75    107.73 o 
  -6  15   8       10.62        8.11      7.26 o 
  -5  15   8      571.24      622.99     29.34 o 
  -4  15   8       80.16      102.71     14.90 o 
  -3  15   8       46.86       34.10     13.60 o 
  -2  15   8        7.55       14.53     16.59 o 
  -1  15   8       33.84       30.05     11.57 o 
   0  15   8       24.94       20.54     11.11 o 
   1  15   8      340.51      386.32     26.80 o 
   2  15   8      271.35      281.97     36.91 o 
   3  15   8       14.13       15.63     21.50 o 
   4  15   8        2.73       -9.07     16.83 o 
   5  15   8      133.80      148.58     18.52 o 
   6  15   8        1.09       -2.44     12.23 o 
   7  15   8       97.02      137.38     17.40 o 
  -8  16   8      203.21      122.02     62.47 o 
  -7  16   8        0.31      -50.53     50.53 o 
  -6  16   8        1.42      -10.08     51.64 o 
  -5  16   8        3.56       -2.96     10.61 o 
  -4  16   8        0.55       -0.53      8.34 o 
  -3  16   8      106.18      110.38     15.39 o 
  -2  16   8        0.62        4.93      9.91 o 
  -1  16   8       42.71       31.45     11.10 o 
   0  16   8       29.94       51.55     15.11 o 
   1  16   8        1.90        2.67     10.12 o 
   2  16   8      100.53       78.11     15.05 o 
   3  16   8      217.68      243.62     22.33 o 
   4  16   8      333.55      296.27     23.81 o 
   5  16   8       21.54        2.79     16.51 o 
   6  16   8        1.88        7.17     14.93 o 
  -8  17   8       75.44       70.12     51.09 o 
  -7  17   8      103.06       88.85     51.64 o 
  -6  17   8        5.86       92.02     39.61 o 
  -5  17   8      227.99      206.74     16.40 o 
  -4  17   8        2.52       24.61     19.48 o 
  -3  17   8        4.44       -4.97     14.75 o 
  -2  17   8       36.32       41.61     10.33 o 
  -1  17   8      145.56      151.93     13.49 o 
   0  17   8       78.12       86.46     13.87 o 
   1  17   8       61.43       63.57     11.18 o 
   2  17   8        9.12      -11.09     11.09 o 
   3  17   8      294.40      305.08     25.27 o 
   4  17   8        0.39       23.89     18.50 o 
   5  17   8       57.39       47.08     19.80 o 
   6  17   8      150.02      200.68     18.41 o 
  -7  18   8        7.02       54.98     50.53 o 
  -6  18   8        4.84       -7.77     76.08 o 
  -5  18   8        8.32       65.63     29.64 o 
  -4  18   8        1.39       -8.57      8.57 o 
  -3  18   8      226.00      231.36     15.05 o 
  -2  18   8      130.81      119.25     14.60 o 
  -1  18   8       28.92       32.41     10.97 o 
   0  18   8        1.98       17.36     14.95 o 
   1  18   8       45.44       38.61     13.89 o 
   2  18   8       23.40       10.84     11.56 o 
   3  18   8        3.04       -2.01     10.53 o 
   4  18   8      133.69      189.10     21.96 o 
   5  18   8        0.04       12.04     18.10 o 
  -7  19   8        7.88      -44.43     93.85 o 
  -6  19   8       43.45       97.18     47.76 o 
  -5  19   8        3.18        3.78     32.18 o 
  -4  19   8        7.71       14.48     19.73 o 
  -3  19   8       10.49       16.82      9.60 o 
  -2  19   8        4.11       10.50     13.93 o 
  -1  19   8      255.30      263.98     12.58 o 
   0  19   8       13.31        5.08     14.59 o 
   1  19   8        0.67        2.80     10.18 o 
   2  19   8       14.62       18.39     10.18 o 
   3  19   8       97.74      103.81     11.12 o 
   4  19   8        9.47        1.68      9.99 o 
   5  19   8       56.60       32.32     17.55 o 
  -6  20   8      146.38      116.62     49.98 o 
  -5  20   8       34.55      -26.10     72.19 o 
  -4  20   8       54.55       60.51     28.28 o 
  -3  20   8        0.34       11.05     10.27 o 
  -2  20   8      145.50      161.24     24.23 o 
  -1  20   8        7.86       16.42     10.96 o 
   0  20   8       97.36      135.74     34.94 o 
   1  20   8       19.48       13.68     12.60 o 
   2  20   8        1.12       -2.19      9.31 o 
   3  20   8      174.98      204.01     24.51 o 
   4  20   8       16.46       35.92     12.68 o 
  -6  21   8       21.38      -72.75     88.30 o 
  -5  21   8       41.18        5.00     38.32 o 
  -4  21   8       23.20      -21.86     22.19 o 
  -3  21   8      169.92      233.15     23.28 o 
  -2  21   8       21.53       16.29     23.57 o 
  -1  21   8       10.09        6.66      8.93 o 
   0  21   8        7.85       20.10     10.04 o 
   1  21   8       11.44       -2.66     17.25 o 
   2  21   8       16.17       17.39     13.28 o 
   3  21   8       36.32       52.45      9.69 o 
   4  21   8       11.22        6.34     13.76 o 
  -5  22   8        4.00       55.53     41.09 o 
  -4  22   8       67.24       84.26     30.44 o 
  -3  22   8        8.77      -18.98     18.98 o 
  -2  22   8       52.59       40.32     11.67 o 
  -1  22   8       23.86       23.65      7.62 o 
   0  22   8       58.68       43.81     11.20 o 
   1  22   8       76.09      104.37     28.28 o 
   2  22   8       55.44       41.65     12.36 o 
   3  22   8        0.08      -10.00     15.77 o 
  -4  23   8        7.70        7.16     28.74 o 
  -3  23   8       13.21      -13.08     18.94 o 
  -2  23   8        5.98        2.39     18.15 o 
  -1  23   8       11.85      -13.55     13.55 o 
   0  23   8       17.25       16.41     10.61 o 
   1  23   8       35.18       23.78     12.19 o 
   2  23   8        5.70        7.77      9.41 o 
  -2  24   8        0.73        8.30     53.31 o 
  -1  24   8        0.01      -19.58     25.25 o 
   0  24   8       58.13       54.30     18.69 o 
  -9   0   9       48.96       47.76     38.87 o 
  -5   0   9        6.42       -1.62     10.98 o 
  -3   0   9     2114.91     2302.90     91.63 o 
  -1   0   9      329.82      365.95     51.09 o 
   1   0   9      136.23      166.65     34.55 o 
   3   0   9      155.12      166.93     39.43 o 
   5   0   9      175.77      140.13     42.20 o 
   7   0   9      100.44      122.04     30.92 o 
 -10   1   9        6.41       -0.68     25.44 o 
  -9   1   9        8.78        2.08     30.82 o 
  -8   1   9      252.19      258.76     48.31 o 
  -7   1   9        0.32       40.91     27.55 o 
  -6   1   9      263.76      253.77     16.00 o 
  -5   1   9       22.29       40.87     14.93 o 
  -4   1   9      187.48      177.22      7.65 o 
  -3   1   9       46.14       24.34     31.65 o 
  -2   1   9      543.47      560.31     38.06 o 
  -1   1   9        2.55       15.55     21.98 o 
   0   1   9     2412.67     2288.85     48.09 o 
   1   1   9       53.76       45.88     26.89 o 
   2   1   9      497.77      517.71     44.16 o 
   3   1   9       79.42       82.95     23.32 o 
   4   1   9      134.06      119.42     21.18 o 
   5   1   9      333.10      265.98     24.29 o 
   6   1   9      958.85      916.90     35.80 o 
   7   1   9       12.78       43.16     22.42 o 
   8   1   9     1625.31     1839.16     57.89 o 
 -10   2   9       21.36       17.18     27.33 o 
  -9   2   9      149.27      123.96     29.72 o 
  -8   2   9       22.92        6.27     48.59 o 
  -7   2   9        5.48        7.02      9.53 o 
  -6   2   9      165.17      173.24     12.05 o 
  -5   2   9       76.43       80.30     17.33 o 
  -4   2   9       52.01       58.74     13.23 o 
  -3   2   9      561.39      597.69     39.39 o 
  -2   2   9       12.17       -0.72     31.38 o 
  -1   2   9       18.81        3.37     20.92 o 
   0   2   9      805.91      774.83     35.23 o 
   1   2   9      768.40      770.74     39.89 o 
   2   2   9      119.00      113.38     23.59 o 
   3   2   9      613.60      622.60     39.92 o 
   4   2   9      333.85      237.84     28.41 o 
   5   2   9      280.04      395.60     60.66 o 
   6   2   9        0.34      -24.79     24.79 o 
   7   2   9      126.70      136.68     22.33 o 
   8   2   9      249.40      285.77     33.18 o 
 -10   3   9      101.89       72.48     39.74 o 
  -9   3   9      167.58      233.95     68.03 o 
  -8   3   9       44.73       70.95     21.12 o 
  -7   3   9      227.99      178.72     36.50 o 
  -6   3   9        7.05        1.55     14.21 o 
  -5   3   9       36.68       36.76     11.38 o 
  -4   3   9       36.68       70.51     17.88 o 
  -3   3   9       38.12       56.00     16.12 o 
  -2   3   9       56.89       73.01     28.37 o 
  -1   3   9        7.83        5.01     20.80 o 
   0   3   9       83.84      105.33     28.02 o 
   1   3   9     1079.99     1141.83     36.45 o 
   2   3   9      975.24      942.43     38.18 o 
   3   3   9       19.97       12.70     28.03 o 
   4   3   9      230.94      131.39     27.69 o 
   5   3   9       81.69       53.58     22.23 o 
   6   3   9      681.88      643.67     28.69 o 
   7   3   9       81.99       63.40     21.46 o 
   8   3   9      387.59      423.00     33.42 o 
 -10   4   9        0.83       -0.28     43.59 o 
  -9   4   9       36.43       24.66     18.97 o 
  -8   4   9       12.56        1.28     10.65 o 
  -7   4   9       31.43       16.91     16.44 o 
  -6   4   9       21.60       55.74     14.03 o 
  -5   4   9      526.47      483.02     23.87 o 
  -4   4   9       38.77       31.14     17.05 o 
  -3   4   9      104.21      106.49     25.22 o 
  -2   4   9      200.05      202.04     13.92 o 
  -1   4   9        8.74       11.91     15.54 o 
   0   4   9      890.47      841.38     28.27 o 
   1   4   9     1200.16     1141.00     36.87 o 
   2   4   9      647.07      607.98     34.44 o 
   3   4   9      481.37      491.17     23.22 o 
   4   4   9      149.87      110.08     18.21 o 
   5   4   9      512.09      616.65     32.78 o 
   6   4   9        3.25       16.41     17.21 o 
   7   4   9      240.64      245.16     22.37 o 
   8   4   9       29.66       19.27     24.75 o 
 -10   5   9      188.92      144.14     28.10 o 
  -9   5   9      298.24      357.87     24.93 o 
  -8   5   9       21.23       24.40     17.03 o 
  -7   5   9      426.32      456.26     23.71 o 
  -6   5   9        1.08       24.99     15.12 o 
  -5   5   9      208.35      205.18     15.22 o 
  -4   5   9      499.03      548.16     34.47 o 
  -3   5   9      119.03      142.92     25.71 o 
  -2   5   9        1.33      -16.76     17.69 o 
  -1   5   9      286.50      289.92     24.33 o 
   0   5   9      648.83      630.75     25.01 o 
   1   5   9       10.70        1.02     28.35 o 
   2   5   9      555.58      583.93     33.28 o 
   3   5   9       71.76       60.52     26.92 o 
   4   5   9      322.46      365.09     24.74 o 
   5   5   9       38.97       51.71     17.42 o 
   6   5   9      413.43      416.71     32.64 o 
   7   5   9       17.00       14.57     17.54 o 
   8   5   9       12.91       22.03     20.83 o 
 -10   6   9       17.38      -13.27     18.58 o 
  -9   6   9       68.71       88.32     32.71 o 
  -8   6   9      147.99      169.93     15.39 o 
  -7   6   9      127.26      175.90     22.48 o 
  -6   6   9       62.00       60.59     14.29 o 
  -5   6   9      309.14      293.16     43.42 o 
  -4   6   9      243.92      235.19     39.52 o 
  -3   6   9      604.51      587.16     31.94 o 
  -2   6   9       37.48       47.72     14.03 o 
  -1   6   9      372.90      382.20     38.87 o 
   0   6   9     3532.84     3409.01     58.75 o 
   1   6   9      296.75      345.55     25.50 o 
   2   6   9       64.91       75.25     18.93 o 
   3   6   9      869.37      867.93     32.70 o 
   4   6   9       19.51       30.65     18.45 o 
   5   6   9      905.44      934.73     39.88 o 
   6   6   9        8.68       23.31     19.52 o 
   7   6   9      881.36      851.16     38.72 o 
   8   6   9        2.31       33.98     21.97 o 
 -10   7   9      131.50       83.23     36.50 o 
  -9   7   9        0.36      -13.24     13.24 o 
  -8   7   9       50.64       40.27     17.82 o 
  -7   7   9       21.54       12.21     17.25 o 
  -6   7   9       18.13       -1.27     13.59 o 
  -5   7   9      141.46      140.95     14.28 o 
  -4   7   9       23.80        3.84     16.43 o 
  -3   7   9       49.49       54.93     38.23 o 
  -2   7   9      405.99      370.38     36.78 o 
  -1   7   9      783.89      792.48     29.99 o 
   0   7   9      899.76      926.47     45.05 o 
   1   7   9       12.67       44.91     22.07 o 
   2   7   9      915.79      882.95     26.72 o 
   3   7   9       46.80       47.77     15.56 o 
   4   7   9      554.78      496.62     26.81 o 
   5   7   9       30.18       39.35     16.52 o 
   6   7   9      222.89      285.42     26.43 o 
   7   7   9      111.54      165.57     22.83 o 
   8   7   9       40.42      177.59     62.49 o 
 -10   8   9       25.12       38.74     16.16 o 
  -9   8   9       64.10       57.53     27.09 o 
  -8   8   9        0.24       -0.48     11.24 o 
  -7   8   9        4.06       20.87     13.28 o 
  -6   8   9       33.98       27.10     14.92 o 
  -5   8   9        2.24       14.93     15.71 o 
  -4   8   9      329.45      330.17     20.30 o 
  -3   8   9      803.57      749.03     43.48 o 
  -2   8   9      202.65      203.06     13.83 o 
  -1   8   9      119.10      114.91     13.53 o 
   0   8   9      762.40      735.69     42.96 o 
   1   8   9      262.91      257.59     28.77 o 
   2   8   9        1.07       -3.04     14.74 o 
   3   8   9       90.40       68.71     15.74 o 
   4   8   9      291.95      293.89     23.47 o 
   5   8   9      163.97      118.21     17.95 o 
   6   8   9       54.51       47.51     17.52 o 
   7   8   9      400.29      405.29     26.00 o 
   8   8   9       57.38       25.76     25.08 o 
 -10   9   9       46.73       26.22     22.96 o 
  -9   9   9        7.74       -5.34     10.95 o 
  -8   9   9       28.00       43.06     19.87 o 
  -7   9   9        2.64       14.83     12.76 o 
  -6   9   9      426.63      481.79     17.98 o 
  -5   9   9       88.63       82.55     14.02 o 
  -4   9   9       22.54       15.09     14.44 o 
  -3   9   9      234.22      305.89     35.15 o 
  -2   9   9      853.20      888.61     27.03 o 
  -1   9   9      675.69      682.43     29.10 o 
   0   9   9      870.74      775.06     30.07 o 
   1   9   9        4.86        1.28     16.13 o 
   2   9   9       14.46       16.36     15.60 o 
   3   9   9       80.69      103.46     18.18 o 
   4   9   9      424.87      434.47     31.69 o 
   5   9   9      140.70      121.39     18.50 o 
   6   9   9      470.50      444.21     47.03 o 
   7   9   9        2.19       10.49     18.28 o 
  -9  10   9       27.65       16.16     16.51 o 
  -8  10   9        1.98       15.79     11.80 o 
  -7  10   9       44.69       62.95     13.01 o 
  -6  10   9       34.72       26.55     19.72 o 
  -5  10   9      123.08       65.48     13.26 o 
  -4  10   9       91.93       86.97     16.28 o 
  -3  10   9      193.50      164.85     24.10 o 
  -2  10   9       30.09       49.91     18.81 o 
  -1  10   9      224.46      239.85     29.56 o 
   0  10   9      567.26      629.90     25.49 o 
   1  10   9     1006.98     1000.14     29.13 o 
   2  10   9       10.04       15.55     16.90 o 
   3  10   9      154.25      134.17     16.49 o 
   4  10   9        2.30      -16.29     16.29 o 
   5  10   9      191.78      211.33     28.19 o 
   6  10   9        1.06       10.09     19.43 o 
   7  10   9       32.41       13.53     18.32 o 
  -9  11   9       13.92        9.55     13.01 o 
  -8  11   9       23.66      -16.10     22.36 o 
  -7  11   9        1.44       -0.78     11.99 o 
  -6  11   9       22.06       14.13     14.40 o 
  -5  11   9      386.23      381.77     25.01 o 
  -4  11   9       34.50       31.99     17.62 o 
  -3  11   9      115.50      110.27     18.33 o 
  -2  11   9      535.82      527.24     22.15 o 
  -1  11   9       83.85       76.08     17.38 o 
   0  11   9     1729.51     1767.38     33.71 o 
   1  11   9      240.58      221.77     16.69 o 
   2  11   9     1892.65     1946.74     39.87 o 
   3  11   9       75.84       61.92     14.97 o 
   4  11   9      582.04      584.49     23.96 o 
   5  11   9      307.83      352.74     20.02 o 
   6  11   9      184.35      168.58     23.79 o 
   7  11   9        8.34       -1.12     22.48 o 
  -9  12   9       94.14       76.59     11.19 o 
  -8  12   9        7.57        1.48     20.20 o 
  -7  12   9        1.47       -9.50     12.12 o 
  -6  12   9        0.76        2.45     10.44 o 
  -5  12   9        5.51        8.20     20.04 o 
  -4  12   9       20.41       16.60     17.07 o 
  -3  12   9      277.35      294.16     33.08 o 
  -2  12   9       75.34       62.03     17.18 o 
  -1  12   9       58.29       39.14     13.15 o 
   0  12   9       82.82       87.91     15.49 o 
   1  12   9      570.52      655.26     31.74 o 
   2  12   9     1505.16     1486.59     33.83 o 
   3  12   9      510.11      559.05     27.90 o 
   4  12   9       52.37       59.77     15.81 o 
   5  12   9      139.06      145.38     16.15 o 
   6  12   9       28.14       26.79     17.03 o 
   7  12   9       33.72       44.95     17.22 o 
  -9  13   9       14.91       43.15     29.42 o 
  -8  13   9       79.07       51.25     17.45 o 
  -7  13   9        0.20       19.69     14.90 o 
  -6  13   9        2.22        3.98     11.60 o 
  -5  13   9        2.52       12.04     12.52 o 
  -4  13   9       56.25       58.43     14.95 o 
  -3  13   9        1.26       12.02     14.16 o 
  -2  13   9        2.97       -9.56     16.03 o 
  -1  13   9        5.29       -6.02     18.63 o 
   0  13   9       43.53       43.21     12.38 o 
   1  13   9      793.47      826.04     26.67 o 
   2  13   9     1538.05     1563.81     34.37 o 
   3  13   9      213.02      226.57     24.29 o 
   4  13   9      166.57      245.30     28.61 o 
   5  13   9       27.85       23.51     14.92 o 
   6  13   9       21.85       13.63     14.39 o 
   7  13   9      101.30       82.74     28.32 o 
  -8  14   9        0.06      -23.31     26.50 o 
  -7  14   9      339.55      319.74     29.35 o 
  -6  14   9        0.01       14.88     18.11 o 
  -5  14   9      140.90      151.04     25.25 o 
  -4  14   9      280.81      321.42     17.50 o 
  -3  14   9        0.69      -13.38     13.38 o 
  -2  14   9       56.74       54.10     13.55 o 
  -1  14   9      404.25      368.05     20.35 o 
   0  14   9       56.50       55.08     10.95 o 
   1  14   9      479.36      403.80     26.87 o 
   2  14   9      452.84      516.98     34.55 o 
   3  14   9      126.98      102.40     17.29 o 
   4  14   9       31.30       35.18     22.76 o 
   5  14   9      173.80      171.23     17.99 o 
   6  14   9        1.36        5.34     16.25 o 
  -8  15   9        1.06       -2.07     40.26 o 
  -7  15   9       10.38      -22.77     47.76 o 
  -6  15   9        2.13        4.53      7.93 o 
  -5  15   9        1.66       -9.33     12.10 o 
  -4  15   9      131.80       96.10     18.66 o 
  -3  15   9       52.81       67.52     14.52 o 
  -2  15   9        6.32       19.36     12.30 o 
  -1  15   9        9.84       41.31     17.09 o 
   0  15   9        1.85        9.49     10.33 o 
   1  15   9        0.10        5.96     14.89 o 
   2  15   9       53.92       68.01     16.11 o 
   3  15   9        4.26       12.14     22.44 o 
   4  15   9      153.55      158.24     22.42 o 
   5  15   9       12.72      -17.43     17.43 o 
   6  15   9      146.10      180.53     25.71 o 
  -8  16   9       27.68       28.93     29.76 o 
  -7  16   9      278.68      281.55     63.86 o 
  -6  16   9        0.20       -3.33     76.63 o 
  -5  16   9       84.45       98.85     16.43 o 
  -4  16   9       29.05       31.66     10.40 o 
  -3  16   9       22.45       27.39     16.73 o 
  -2  16   9        2.14       -3.91     12.18 o 
  -1  16   9      490.80      511.03     23.41 o 
   0  16   9       34.56       46.58     19.48 o 
   1  16   9      220.64      284.55     28.24 o 
   2  16   9       19.97       21.83     14.98 o 
   3  16   9       32.02       59.97     18.19 o 
   4  16   9       13.74        7.93     17.05 o 
   5  16   9      275.08      348.83     32.09 o 
  -7  17   9       80.29       80.52     99.96 o 
  -6  17   9       91.19       83.85     49.42 o 
  -5  17   9       66.59       63.45     17.06 o 
  -4  17   9      153.45      181.23     18.29 o 
  -3  17   9       28.33       24.57     20.17 o 
  -2  17   9        1.97       10.34     23.51 o 
  -1  17   9       79.93      119.06     32.78 o 
   0  17   9       29.77       22.80     14.02 o 
   1  17   9       15.46        8.42     18.65 o 
   2  17   9      100.69       69.99     13.86 o 
   3  17   9        2.58       -3.61     12.62 o 
   4  17   9      266.08      296.89     25.19 o 
   5  17   9        0.54      -16.15     19.25 o 
  -7  18   9        4.45       10.55     49.42 o 
  -6  18   9        0.62       47.76     47.20 o 
  -5  18   9        4.38       32.76     27.41 o 
  -4  18   9        0.65       -9.44      9.44 o 
  -3  18   9       12.21       33.88     21.51 o 
  -2  18   9       24.06       25.97     15.97 o 
  -1  18   9       46.45       61.31     13.36 o 
   0  18   9      124.03      124.71     16.92 o 
   1  18   9       62.51       58.25     14.67 o 
   2  18   9       27.30       31.51     19.87 o 
   3  18   9       17.06       12.64     12.20 o 
   4  18   9        5.55       40.11     36.67 o 
   5  18   9      121.42      100.51     40.54 o 
  -6  19   9       59.81      102.18     50.53 o 
  -5  19   9        0.46        5.15     31.34 o 
  -4  19   9      137.05      280.16     46.01 o 
  -3  19   9       30.32       47.43     24.61 o 
  -2  19   9       47.27       78.88     14.65 o 
  -1  19   9        7.82       -1.03     23.08 o 
   0  19   9        0.47        6.76     12.34 o 
   1  19   9      304.28      296.74     31.56 o 
   2  19   9       51.14       47.02     12.59 o 
   3  19   9       13.49       24.74     10.99 o 
   4  19   9      203.74      190.42     17.63 o 
  -5  20   9       29.89       18.97     27.75 o 
  -4  20   9       23.42       18.05     39.15 o 
  -3  20   9       36.02       37.06     19.87 o 
  -2  20   9       41.18       48.42     13.31 o 
  -1  20   9       37.31       55.34     10.12 o 
   0  20   9       21.49       31.41     15.58 o 
   1  20   9        0.68       28.06     11.17 o 
   2  20   9       41.84       24.29     14.21 o 
   3  20   9      204.29      207.23     23.56 o 
  -5  21   9       21.46       37.07     43.31 o 
  -4  21   9        3.38        2.84     27.68 o 
  -3  21   9       53.93       54.01     22.67 o 
  -2  21   9       91.51       74.43     20.28 o 
  -1  21   9       58.07       75.61     18.68 o 
   0  21   9       89.36       66.81     24.99 o 
   1  21   9       69.49       62.02     13.48 o 
   2  21   9      274.92      332.71     17.20 o 
  -3  22   9       20.04       40.59     21.98 o 
  -2  22   9       28.41       45.48     22.83 o 
  -1  22   9       16.99       12.82     24.43 o 
   0  22   9        0.29       33.91     14.95 o 
   1  22   9      154.57      199.43     54.47 o 
  -1  23   9        0.07        3.30     28.32 o 
 -10   0  10        0.43        1.11     39.43 o 
  -8   0  10      200.31      304.44     77.74 o 
  -6   0  10        5.55       27.71     32.49 o 
  -4   0  10      406.20      451.93     31.70 o 
  -2   0  10      301.73      274.88     47.76 o 
   0   0  10     1320.61     1239.75     64.65 o 
   2   0  10      160.97      171.83     31.38 o 
   4   0  10      928.33      853.89     63.31 o 
   6   0  10      775.94      759.29     45.30 o 
 -10   1  10       34.03       23.41     29.72 o 
  -9   1  10       46.62       52.72     30.40 o 
  -8   1  10        2.03      -12.04     19.17 o 
  -7   1  10       14.19       34.07     18.15 o 
  -6   1  10       37.08       40.35     13.27 o 
  -5   1  10       32.99       14.46     12.07 o 
  -4   1  10        6.09        1.69      6.05 o 
  -3   1  10        1.32      -18.84     52.48 o 
  -2   1  10      591.60      635.93     49.84 o 
  -1   1  10      747.52      702.03     61.36 o 
   0   1  10       23.73        5.66     21.32 o 
   1   1  10     1389.17     1325.93     49.61 o 
   2   1  10       54.20       66.16     24.79 o 
   3   1  10      346.19      325.48     27.10 o 
   4   1  10        8.96      -11.46     23.48 o 
   5   1  10       35.05       77.37     24.03 o 
   6   1  10       22.83       35.04     20.57 o 
   7   1  10       16.26       -7.44     22.18 o 
 -10   2  10        0.81       24.32     22.65 o 
  -9   2  10       58.31       37.56     28.17 o 
  -8   2  10       25.90       13.42     26.80 o 
  -7   2  10        0.96      -14.32     17.56 o 
  -6   2  10       65.50       52.74     13.49 o 
  -5   2  10       34.50       30.47      9.28 o 
  -4   2  10      539.88      521.37     37.25 o 
  -3   2  10      272.74      202.75     37.25 o 
  -2   2  10       24.58       13.00     26.38 o 
  -1   2  10      260.61      270.95     27.96 o 
   0   2  10     2114.13     2064.07     76.00 o 
   1   2  10        0.13       -8.41     20.23 o 
   2   2  10      171.87      243.45     36.05 o 
   3   2  10      173.95      105.52     20.97 o 
   4   2  10      749.88      670.25     32.81 o 
   5   2  10       37.15       44.51     19.71 o 
   6   2  10      157.58      137.60     22.04 o 
   7   2  10       52.79       76.60     24.51 o 
 -10   3  10        4.99       29.03     22.02 o 
  -9   3  10        0.48       -3.57     29.17 o 
  -8   3  10       35.78       49.89     22.33 o 
  -7   3  10       35.31       41.05     11.60 o 
  -6   3  10        6.35        7.86     14.42 o 
  -5   3  10      149.00      205.67     17.35 o 
  -4   3  10      194.47      159.27     35.94 o 
  -3   3  10       23.40       20.80     10.93 o 
  -2   3  10      163.54       76.00     44.52 o 
  -1   3  10      271.91      347.15     40.95 o 
   0   3  10       77.62       93.18     38.07 o 
   1   3  10      312.21      326.20     27.10 o 
   2   3  10      496.58      555.81     30.28 o 
   3   3  10      138.42      129.24     24.34 o 
   4   3  10        2.09       20.97     18.34 o 
   5   3  10      288.73      300.32     28.76 o 
   6   3  10       28.18       55.19     24.79 o 
   7   3  10      186.74      177.41     24.72 o 
 -10   4  10       20.40       13.54     24.62 o 
  -9   4  10       58.25       42.95     23.51 o 
  -8   4  10       83.96       90.33     11.21 o 
  -7   4  10        3.43        4.40      9.78 o 
  -6   4  10        0.61       -5.58     16.95 o 
  -5   4  10      222.39      243.04     16.75 o 
  -4   4  10      745.85      731.12     23.26 o 
  -3   4  10       76.73       69.57     10.18 o 
  -2   4  10       10.14       13.43     12.85 o 
  -1   4  10      335.25      310.18     20.75 o 
   0   4  10       28.12       25.28     16.76 o 
   1   4  10      488.70      516.45     41.37 o 
   2   4  10      624.80      611.95     29.66 o 
   3   4  10      300.27      241.71     21.85 o 
   4   4  10      392.95      379.83     23.43 o 
   5   4  10        5.68       25.52     20.92 o 
   6   4  10       69.74       56.77     20.49 o 
   7   4  10        1.35       -8.82     22.46 o 
 -10   5  10        4.16       -8.99     18.82 o 
  -9   5  10      113.13      124.75     30.58 o 
  -8   5  10        9.66       34.89     16.58 o 
  -7   5  10      222.94      217.11     17.87 o 
  -6   5  10        6.88       15.83     13.69 o 
  -5   5  10       28.17       38.86     14.89 o 
  -4   5  10       29.14       24.99     13.46 o 
  -3   5  10        1.03       -0.37     18.68 o 
  -2   5  10       93.55       75.22      9.77 o 
  -1   5  10     3546.34     3721.88     65.24 o 
   0   5  10      828.14      857.92     29.04 o 
   1   5  10      290.68      298.83     24.95 o 
   2   5  10      196.32      216.00     35.26 o 
   3   5  10     1022.54     1056.33     30.59 o 
   4   5  10       99.88       91.05     18.30 o 
   5   5  10      741.60      685.29     33.93 o 
   6   5  10       15.63       16.25     20.88 o 
   7   5  10     1286.33     1345.56     52.20 o 
  -9   6  10       44.55       25.47     22.11 o 
  -8   6  10       70.97       47.38     18.11 o 
  -7   6  10       38.03       39.40     13.08 o 
  -6   6  10       23.38       22.72     16.06 o 
  -5   6  10      102.85       96.36     16.86 o 
  -4   6  10      178.12      185.14     16.50 o 
  -3   6  10       92.84      117.15     26.98 o 
  -2   6  10      177.00      148.15     13.64 o 
  -1   6  10      689.60      678.91     35.59 o 
   0   6  10        3.04       20.83     13.72 o 
   1   6  10       95.37      101.12     18.28 o 
   2   6  10      753.96      743.55     26.34 o 
   3   6  10        0.70      -11.11     21.07 o 
   4   6  10      480.52      463.95     27.28 o 
   5   6  10        0.01        4.05     15.85 o 
   6   6  10      399.38      473.66     27.52 o 
   7   6  10      119.01      154.01     27.14 o 
  -9   7  10       93.14      133.14     19.68 o 
  -8   7  10       64.35       61.60     14.61 o 
  -7   7  10       78.64       51.90     12.62 o 
  -6   7  10        0.35       17.61     11.28 o 
  -5   7  10      214.05      248.77     15.61 o 
  -4   7  10       92.21       64.88     16.52 o 
  -3   7  10       74.94       50.19     21.96 o 
  -2   7  10      186.10      185.61     20.97 o 
  -1   7  10     2910.19     2789.69     43.99 o 
   0   7  10      136.52      120.53     14.95 o 
   1   7  10      528.56      545.18     32.92 o 
   2   7  10       71.25       96.82     17.22 o 
   3   7  10       74.30       77.74     17.46 o 
   4   7  10      144.85      120.24     20.66 o 
   5   7  10      340.34      345.49     25.64 o 
   6   7  10       10.22      -17.52     21.26 o 
   7   7  10      760.25      794.27     41.47 o 
  -9   8  10       62.21       24.46     17.23 o 
  -8   8  10       14.93        2.80     14.53 o 
  -7   8  10        0.01       -0.16     12.34 o 
  -6   8  10      111.78      121.70     16.94 o 
  -5   8  10        7.86       27.53     13.76 o 
  -4   8  10        1.74      -14.66     14.66 o 
  -3   8  10        9.85        4.30     33.26 o 
  -2   8  10      270.19      229.01     46.33 o 
  -1   8  10      418.83      409.90     28.94 o 
   0   8  10      440.33      425.07     18.24 o 
   1   8  10       89.90       70.93     21.48 o 
   2   8  10       80.75       89.81     15.97 o 
   3   8  10       44.91       27.65     15.58 o 
   4   8  10      359.42      401.74     38.01 o 
   5   8  10        7.68       27.81     19.11 o 
   6   8  10      223.74      281.53     25.32 o 
   7   8  10       90.25       67.68     23.59 o 
  -9   9  10        8.70        6.08     11.16 o 
  -8   9  10       42.09        7.17     14.27 o 
  -7   9  10       11.52       12.31     13.10 o 
  -6   9  10       25.42       20.25     14.65 o 
  -5   9  10      257.33      255.18     22.30 o 
  -4   9  10      338.61      322.97     20.01 o 
  -3   9  10      114.88      120.46     20.97 o 
  -2   9  10        9.80        5.90     10.98 o 
  -1   9  10      998.65      953.04     29.66 o 
   0   9  10      236.93      227.55     19.84 o 
   1   9  10      303.04      291.08     24.75 o 
   2   9  10      187.82      197.03     20.68 o 
   3   9  10      944.72      934.17     31.26 o 
   4   9  10        0.01      -18.55     18.55 o 
   5   9  10      151.64      173.96     20.06 o 
   6   9  10       12.77       -0.05     17.10 o 
   7   9  10       22.93       -1.24     26.89 o 
  -9  10  10       31.83       25.47     21.23 o 
  -8  10  10        6.96        8.02     12.67 o 
  -7  10  10        0.72       30.00     15.95 o 
  -6  10  10      186.36      208.43     24.84 o 
  -5  10  10       37.68       55.22     18.67 o 
  -4  10  10       70.91       69.78     18.55 o 
  -3  10  10       37.82        8.85     22.07 o 
  -2  10  10     1157.04     1107.62     63.69 o 
  -1  10  10      211.91      205.32     14.23 o 
   0  10  10     1377.38     1334.48     33.69 o 
   1  10  10       17.27       20.43     15.21 o 
   2  10  10      339.26      341.04     48.01 o 
   3  10  10       96.02      103.90     18.11 o 
   4  10  10      473.93      493.45     24.94 o 
   5  10  10        7.03      -16.63     16.82 o 
   6  10  10      193.93      245.77     28.80 o 
  -9  11  10       33.29       22.41     12.51 o 
  -8  11  10       94.60       58.94     15.91 o 
  -7  11  10        2.60        0.59     11.54 o 
  -6  11  10       49.11       42.27     14.02 o 
  -5  11  10      851.16      778.77     32.63 o 
  -4  11  10        0.27       -7.61     16.80 o 
  -3  11  10      281.87      274.89     32.33 o 
  -2  11  10        1.66       -3.36     18.44 o 
  -1  11  10      505.63      542.43     36.47 o 
   0  11  10        0.21      -12.33     12.33 o 
   1  11  10       33.09       26.15     14.72 o 
   2  11  10       29.18       39.62     24.25 o 
   3  11  10      298.20      355.09     21.44 o 
   4  11  10        1.93       -2.26     15.74 o 
   5  11  10       27.35       15.12     16.82 o 
   6  11  10      269.39      342.04     28.14 o 
  -8  12  10       31.66       32.36     13.08 o 
  -7  12  10        0.51      -19.70     19.70 o 
  -6  12  10      330.02      304.65     14.54 o 
  -5  12  10        0.22       11.67     15.60 o 
  -4  12  10      226.17      235.76     38.48 o 
  -3  12  10       47.43       30.73     17.59 o 
  -2  12  10       97.06       97.99     19.46 o 
  -1  12  10       81.96       69.23     13.31 o 
   0  12  10      798.54      844.27     33.34 o 
   1  12  10       57.69       69.52     15.20 o 
   2  12  10        5.24       11.04     19.41 o 
   3  12  10        1.44      -17.97     21.82 o 
   4  12  10      200.41      205.96     19.61 o 
   5  12  10       49.11       42.17     18.83 o 
   6  12  10      307.61      301.07     31.05 o 
  -8  13  10       19.19       17.05     15.63 o 
  -7  13  10       12.56       -1.67     10.01 o 
  -6  13  10       37.64       28.79     12.40 o 
  -5  13  10      396.09      439.23     20.91 o 
  -4  13  10        0.87      -11.28     17.15 o 
  -3  13  10      164.98      192.69     52.49 o 
  -2  13  10        2.04      -19.53     23.84 o 
  -1  13  10      439.29      429.72     36.99 o 
   0  13  10       31.68        9.49     13.95 o 
   1  13  10       29.45       11.21     15.25 o 
   2  13  10       17.50       18.93     16.00 o 
   3  13  10      453.20      453.04     26.61 o 
   4  13  10        2.51       11.29     19.71 o 
   5  13  10       52.11       37.06     16.14 o 
   6  13  10       70.23       73.46     20.82 o 
  -8  14  10      144.96      232.16     32.35 o 
  -7  14  10        0.04       -3.92     13.87 o 
  -6  14  10       80.73       55.27     18.36 o 
  -5  14  10       34.96       26.66     11.74 o 
  -4  14  10      279.22      265.82     20.52 o 
  -3  14  10       93.72      123.28     25.33 o 
  -2  14  10       87.40      115.03     27.86 o 
  -1  14  10        0.13       -4.45     12.62 o 
   0  14  10      256.91      233.34     21.95 o 
   1  14  10        0.11        9.35     19.37 o 
   2  14  10      130.81       75.19     23.22 o 
   3  14  10       17.24       17.29     16.08 o 
   4  14  10      183.48      172.94     25.83 o 
   5  14  10        0.70       -5.24     17.57 o 
  -7  15  10       71.39       51.64     98.85 o 
  -6  15  10       12.74        2.34     11.03 o 
  -5  15  10      254.12      307.94     16.12 o 
  -4  15  10       46.28       52.74     14.22 o 
  -3  15  10       64.32       78.06     15.37 o 
  -2  15  10       52.06       44.62     20.57 o 
  -1  15  10      423.38      406.98     20.48 o 
   0  15  10       70.06       65.76     15.83 o 
   1  15  10        7.86       16.90     13.29 o 
   2  15  10        4.42       -5.21     15.39 o 
   3  15  10      389.13      449.62     51.30 o 
   4  15  10        4.56      -19.04     19.04 o 
   5  15  10      457.48      515.74     36.31 o 
  -7  16  10        9.75       15.55     52.76 o 
  -6  16  10      191.11      217.25     38.89 o 
  -5  16  10       12.37        2.75     16.42 o 
  -4  16  10      157.06      179.24     30.86 o 
  -3  16  10       55.31       43.20     23.32 o 
  -2  16  10       53.58       80.79     17.83 o 
  -1  16  10       13.95       16.18     18.41 o 
   0  16  10     1379.14     1394.93     39.59 o 
   1  16  10       38.62       31.78     14.15 o 
   2  16  10       66.01       87.97     16.47 o 
   3  16  10       69.32      140.42     38.93 o 
   4  16  10      339.38      333.58     28.57 o 
  -6  17  10       41.17       39.71     32.81 o 
  -5  17  10       12.09       31.27     52.24 o 
  -4  17  10       86.42       50.02     13.43 o 
  -3  17  10       64.28       69.48     18.46 o 
  -2  17  10       48.16       53.42     15.66 o 
  -1  17  10      329.34      382.75     17.89 o 
   0  17  10      119.56       86.11     18.25 o 
   1  17  10      773.03      745.12     24.87 o 
   2  17  10        6.91       16.30     16.00 o 
   3  17  10      160.95      129.88     19.30 o 
   4  17  10       48.93       74.41     20.57 o 
  -6  18  10       89.24       99.85     44.15 o 
  -5  18  10        0.73      -18.22     37.00 o 
  -4  18  10       29.11       17.41     14.61 o 
  -3  18  10        0.81      -11.41     24.16 o 
  -2  18  10       65.40       71.13     18.86 o 
  -1  18  10        3.30       -0.29     20.68 o 
   0  18  10     1742.32     1739.95     43.16 o 
   1  18  10      179.91      154.45     14.30 o 
   2  18  10       70.61       46.90     14.44 o 
   3  18  10        1.74       25.96     27.53 o 
  -5  19  10       14.49       23.79     74.41 o 
  -4  19  10        0.89       -5.00     31.96 o 
  -3  19  10       30.00       48.09     29.43 o 
  -2  19  10       11.60       19.55     21.94 o 
  -1  19  10       10.76       29.61     21.16 o 
   0  19  10       41.03       36.15     23.32 o 
   1  19  10      155.67      218.15     28.91 o 
   2  19  10       19.38        3.60     17.56 o 
   3  19  10      109.32      161.06     23.94 o 
  -4  20  10      137.33       90.64     44.98 o 
  -3  20  10        1.51       27.73     30.68 o 
  -2  20  10      120.33       70.05     23.24 o 
  -1  20  10       18.63       16.49     15.38 o 
   0  20  10      349.45      351.65     34.90 o 
   1  20  10       59.60       53.99     15.48 o 
   2  20  10       33.90       53.90     13.06 o 
  -3  21  10       93.26       32.68     30.40 o 
  -2  21  10       28.00       21.53     37.22 o 
  -1  21  10       67.63       54.63     17.89 o 
   0  21  10       13.24      -14.39     14.39 o 
  -9   0  11        8.06        6.77     34.47 o 
  -7   0  11        1.13      -20.10     33.21 o 
  -5   0  11     1031.00      879.39     17.86 o 
  -3   0  11     3082.40     2857.10    101.07 o 
  -1   0  11      851.79      892.95     59.42 o 
   1   0  11     1410.00     1326.86     50.65 o 
   3   0  11      881.58      933.03     47.61 o 
   5   0  11      258.36      340.92     48.87 o 
   7   0  11      112.09      129.78     32.06 o 
  -9   1  11       11.86       16.91     19.30 o 
  -8   1  11       69.02       78.04     20.12 o 
  -7   1  11       80.41       80.52     23.32 o 
  -6   1  11        2.44       15.62     12.21 o 
  -5   1  11      108.10      106.96      9.14 o 
  -4   1  11      134.59      137.36     11.63 o 
  -3   1  11      161.00      190.42     36.59 o 
  -2   1  11     2671.38     2601.22     80.64 o 
  -1   1  11       40.39        8.61     44.70 o 
   0   1  11      395.72      369.01     37.75 o 
   1   1  11       39.25       37.64     24.00 o 
   2   1  11     1915.20     1717.03     42.10 o 
   3   1  11      209.81      220.17     26.58 o 
   4   1  11       34.10       43.39     22.53 o 
   5   1  11       36.08       49.12     21.68 o 
   6   1  11      259.19      226.82     27.35 o 
   7   1  11        8.12       34.58     26.75 o 
  -9   2  11        0.28       13.65     18.98 o 
  -8   2  11        0.01        5.99     22.07 o 
  -7   2  11       62.06       55.90     21.39 o 
  -6   2  11       53.37       59.40     17.33 o 
  -5   2  11       14.22       34.42      9.40 o 
  -4   2  11      210.68      167.31     27.99 o 
  -3   2  11     2020.46     1995.07     71.47 o 
  -2   2  11     1315.87     1267.45     59.69 o 
  -1   2  11      390.93      466.49     63.95 o 
   0   2  11       76.13       40.78     19.35 o 
   1   2  11      957.72      905.41     32.05 o 
   2   2  11      208.83      156.25     28.60 o 
   3   2  11      449.87      496.24     52.66 o 
   4   2  11        6.39       10.25     18.33 o 
   5   2  11       83.53       75.85     26.31 o 
   6   2  11       17.32       18.03     19.32 o 
   7   2  11       74.85      102.99     34.32 o 
  -9   3  11       20.01       40.36     19.57 o 
  -8   3  11      116.39      168.95     36.99 o 
  -7   3  11        2.33        1.18     18.58 o 
  -6   3  11      162.41      157.63     20.33 o 
  -5   3  11       78.83       67.13     13.45 o 
  -4   3  11       22.04       30.40     13.47 o 
  -3   3  11      877.44      834.52     20.25 o 
  -2   3  11     1673.63     1678.00     41.79 o 
  -1   3  11        3.33       -2.94     24.31 o 
   0   3  11      400.17      355.47     55.64 o 
   1   3  11      798.26      709.33     32.70 o 
   2   3  11      869.97      794.94     30.92 o 
   3   3  11      153.00      147.15     22.76 o 
   4   3  11        6.03        6.74     17.61 o 
   5   3  11       12.72       25.33     20.92 o 
   6   3  11        5.49        0.91     21.34 o 
  -9   4  11       85.01       46.37     23.29 o 
  -8   4  11       76.06       50.50     19.25 o 
  -7   4  11      282.85      289.36     15.49 o 
  -6   4  11      208.35      176.98     22.17 o 
  -5   4  11        8.82        9.47     14.80 o 
  -4   4  11      197.49      233.21     36.22 o 
  -3   4  11      772.38      654.73     35.86 o 
  -2   4  11     1971.32     1997.93     51.68 o 
  -1   4  11     1024.04      986.77     29.49 o 
   0   4  11        6.78      -11.18     13.90 o 
   1   4  11      570.63      522.30     25.17 o 
   2   4  11        0.72       14.44     16.74 o 
   3   4  11       80.15      106.02     18.93 o 
   4   4  11        8.30        8.25     20.19 o 
   5   4  11      147.59      119.01     20.24 o 
   6   4  11       63.92       57.32     24.83 o 
  -9   5  11        1.21       -0.84     18.31 o 
  -8   5  11       29.97       34.27     22.86 o 
  -7   5  11       76.74       65.01     18.10 o 
  -6   5  11      440.98      451.42     33.49 o 
  -5   5  11       20.31       22.64     17.80 o 
  -4   5  11      494.34      550.77     23.57 o 
  -3   5  11      135.82      103.75     28.07 o 
  -2   5  11      247.33      239.67     41.70 o 
  -1   5  11      168.47      159.39     20.59 o 
   0   5  11      473.68      518.41     27.81 o 
   1   5  11      259.52      264.09     18.61 o 
   2   5  11      823.33      821.98     28.50 o 
   3   5  11      316.65      333.47     26.74 o 
   4   5  11       13.07       17.00     17.96 o 
   5   5  11       43.86       60.97     20.58 o 
   6   5  11       14.91       59.61     23.85 o 
  -9   6  11      139.22      130.48     23.46 o 
  -8   6  11        2.23      -10.15     17.42 o 
  -7   6  11      186.09      217.24     29.09 o 
  -6   6  11       71.42       92.80     16.28 o 
  -5   6  11       71.45       95.36     13.69 o 
  -4   6  11       33.94       20.32     18.72 o 
  -3   6  11      574.21      573.50     33.61 o 
  -2   6  11       65.09       55.27      8.03 o 
  -1   6  11      186.47      203.43     17.98 o 
   0   6  11       54.84       79.49     15.83 o 
   1   6  11      124.60      125.86     18.97 o 
   2   6  11       32.49       41.13     18.23 o 
   3   6  11      558.06      468.64     28.71 o 
   4   6  11       40.62       34.70     17.13 o 
   5   6  11      385.11      426.93     42.36 o 
   6   6  11      155.94      167.42     23.83 o 
  -9   7  11        9.74       -2.29     19.95 o 
  -8   7  11      148.48      172.32     28.82 o 
  -7   7  11      193.99      212.66     24.60 o 
  -6   7  11      466.48      444.20     25.02 o 
  -5   7  11       22.63       62.63     16.58 o 
  -4   7  11      419.14      491.86     44.89 o 
  -3   7  11       15.09        6.71     18.48 o 
  -2   7  11       19.99       29.06     10.38 o 
  -1   7  11      192.89      182.76     21.64 o 
   0   7  11       20.77       36.87     15.39 o 
   1   7  11       80.79       91.06     25.53 o 
   2   7  11      551.10      478.21     31.87 o 
   3   7  11      399.05      402.32     25.07 o 
   4   7  11      148.69      158.13     22.27 o 
   5   7  11        2.17       37.39     20.62 o 
   6   7  11       87.47       93.98     23.40 o 
  -8   8  11       16.40       13.77     13.85 o 
  -7   8  11      289.01      328.99     46.78 o 
  -6   8  11        2.66       13.72     11.52 o 
  -5   8  11      148.85      183.17     20.05 o 
  -4   8  11      327.10      281.26     27.89 o 
  -3   8  11      133.04      177.25     25.08 o 
  -2   8  11       13.53        2.99     18.67 o 
  -1   8  11      183.60      155.19     20.28 o 
   0   8  11       13.07        9.43     13.70 o 
   1   8  11        5.30      -18.21     18.21 o 
   2   8  11        2.87       25.62     17.79 o 
   3   8  11      354.24      350.20     24.73 o 
   4   8  11        9.46        9.71     15.45 o 
   5   8  11       90.60      105.53     23.27 o 
   6   8  11       47.43       48.41     20.83 o 
  -8   9  11      149.46      129.16     23.89 o 
  -7   9  11       40.21        4.93     14.31 o 
  -6   9  11      102.46       98.82     17.60 o 
  -5   9  11       18.64       38.36     21.16 o 
  -4   9  11      118.96      135.41     20.92 o 
  -3   9  11        6.16       34.71     19.64 o 
  -2   9  11      604.74      685.46     39.94 o 
  -1   9  11      100.49      104.53     10.85 o 
   0   9  11      589.26      593.69     23.95 o 
   1   9  11      161.78      215.73     45.44 o 
   2   9  11      134.98      126.31     18.42 o 
   3   9  11      382.30      354.89     24.60 o 
   4   9  11      266.31      323.26     39.77 o 
   5   9  11       10.59       21.79     19.79 o 
   6   9  11      137.48      164.23     45.72 o 
  -8  10  11        6.98       -5.03     20.27 o 
  -7  10  11       24.51       53.04     29.18 o 
  -6  10  11       15.03        4.10     12.11 o 
  -5  10  11       50.73       78.88     16.60 o 
  -4  10  11        3.99       17.12     14.62 o 
  -3  10  11      461.96      462.88     27.09 o 
  -2  10  11       27.19       28.60     21.27 o 
  -1  10  11      489.51      485.74     40.72 o 
   0  10  11       50.93       50.34     13.19 o 
   1  10  11      588.43      603.71     31.58 o 
   2  10  11        0.16       27.53     20.17 o 
   3  10  11      155.83      128.70     22.16 o 
   4  10  11       16.48       59.64     34.29 o 
   5  10  11        5.75       -2.20     16.81 o 
  -8  11  11       49.04       48.78     14.69 o 
  -7  11  11       14.05      -15.95     15.95 o 
  -6  11  11        0.59       23.64     19.90 o 
  -5  11  11       65.25       44.25     20.47 o 
  -4  11  11        8.08        3.63     22.04 o 
  -3  11  11       65.95       55.33     34.86 o 
  -2  11  11      720.64      689.93     29.94 o 
  -1  11  11        3.67       16.52      8.60 o 
   0  11  11      495.04      475.66     17.27 o 
   1  11  11        9.69        8.15     14.10 o 
   2  11  11      183.32      196.90     21.75 o 
   3  11  11       44.77       45.26     18.44 o 
   4  11  11      440.03      492.76     24.98 o 
   5  11  11       14.27       38.62     22.68 o 
  -7  12  11       48.14       30.21     16.47 o 
  -6  12  11        3.99       -6.26     15.04 o 
  -5  12  11       30.02       48.79     15.11 o 
  -4  12  11      103.73       93.48     26.92 o 
  -3  12  11       48.47       55.27     18.84 o 
  -2  12  11       10.48        7.37     17.68 o 
  -1  12  11      475.67      439.60     24.90 o 
   0  12  11        0.39        1.16     16.51 o 
   1  12  11      731.34      707.41     25.06 o 
   2  12  11        0.13      -16.99     16.99 o 
   3  12  11      345.35      383.52     45.93 o 
   4  12  11       91.26       94.47     22.90 o 
   5  12  11       74.00       82.30     18.41 o 
  -7  13  11        3.94       -3.19     12.02 o 
  -6  13  11       29.46        5.55     20.20 o 
  -5  13  11       83.51       92.76     14.16 o 
  -4  13  11      141.88      194.75     21.29 o 
  -3  13  11       55.33       34.88     22.86 o 
  -2  13  11      371.38      450.02     40.66 o 
  -1  13  11      118.34      130.74     23.45 o 
   0  13  11       26.83       13.85     16.11 o 
   1  13  11      114.18      129.85     20.66 o 
   2  13  11       30.87       28.55     14.88 o 
   3  13  11        6.02       18.62     17.08 o 
   4  13  11      376.29      421.92     30.76 o 
  -7  14  11       87.28       76.89     15.07 o 
  -6  14  11        2.95       -4.18     18.57 o 
  -5  14  11       93.47       93.06     19.89 o 
  -4  14  11       57.08       94.03     28.59 o 
  -3  14  11      103.09      100.72     21.02 o 
  -2  14  11       10.00       36.46     22.43 o 
  -1  14  11      100.20      114.57     27.78 o 
   0  14  11        4.91       32.29     16.37 o 
   1  14  11      390.35      332.13     26.05 o 
   2  14  11       21.10       37.03     17.25 o 
   3  14  11       65.69      156.81     49.27 o 
   4  14  11      202.72      192.37     28.99 o 
  -6  15  11      135.64      138.25     17.41 o 
  -5  15  11       36.29       17.38     12.09 o 
  -4  15  11      124.76      125.45     19.63 o 
  -3  15  11        4.63       -1.90     19.54 o 
  -2  15  11       82.44       80.70     35.51 o 
  -1  15  11       98.92      116.64     17.44 o 
   0  15  11      238.23      269.56     19.91 o 
   1  15  11      107.90      122.30     16.39 o 
   2  15  11      102.76       88.58     16.44 o 
   3  15  11        6.64       18.51     19.05 o 
   4  15  11      466.43      570.51     40.21 o 
  -6  16  11        6.27       23.02     32.89 o 
  -5  16  11       20.25       34.30     11.97 o 
  -4  16  11        0.12       28.96     29.43 o 
  -3  16  11      137.99      118.79     24.29 o 
  -2  16  11       18.64        1.45     16.31 o 
  -1  16  11       19.43      -15.34     15.34 o 
   0  16  11      102.77       47.97     18.41 o 
   1  16  11       63.02      111.44     19.53 o 
   2  16  11        4.79        6.04     13.62 o 
   3  16  11      141.32      191.81     31.08 o 
  -5  17  11        0.60       40.47     31.05 o 
  -4  17  11       63.44       18.16     18.64 o 
  -3  17  11       14.89       12.94     17.21 o 
  -2  17  11      169.53      205.63     23.21 o 
  -1  17  11       12.73        1.56     16.19 o 
   0  17  11       85.10       79.91     19.80 o 
   1  17  11       69.11       49.78     15.71 o 
   2  17  11      122.57       79.47     20.98 o 
  -4  18  11       13.89       12.43     14.88 o 
  -3  18  11       85.85      102.06     37.28 o 
  -2  18  11        3.66      -21.87     21.94 o 
  -1  18  11        2.65       -1.63     16.36 o 
   0  18  11       15.32       15.48     14.86 o 
   1  18  11       19.36       -1.24     11.98 o 
   2  18  11        0.21        7.06     11.83 o 
  -3  19  11       32.90       30.19     21.25 o 
  -2  19  11      219.45      264.25     23.06 o 
  -1  19  11        6.88      -10.25     20.84 o 
   0  19  11       80.15      108.48     18.18 o 
  -8   0  12      320.02      380.58     76.36 o 
  -6   0  12      102.08      123.01     30.11 o 
  -4   0  12      762.40      747.47     40.70 o 
  -2   0  12      116.15      172.15     79.97 o 
   0   0  12      131.80      156.61     41.27 o 
   2   0  12      399.74      435.83     49.15 o 
   4   0  12      277.70      280.94     66.92 o 
   6   0  12      784.88      947.93     78.30 o 
  -8   1  12        0.19       11.03     24.08 o 
  -7   1  12      532.94      610.71     40.87 o 
  -6   1  12       59.35       64.33     20.52 o 
  -5   1  12     1123.31     1181.50     39.23 o 
  -4   1  12      270.21      216.91     18.75 o 
  -3   1  12      239.52      295.47     33.18 o 
  -2   1  12       96.87      110.88     28.84 o 
  -1   1  12     1169.00     1129.14     47.91 o 
   0   1  12       26.21       82.90     24.24 o 
   1   1  12      322.05      312.55     31.89 o 
   2   1  12       21.27       19.24     22.36 o 
   3   1  12       10.92       -2.71     26.03 o 
   4   1  12        0.36       17.54     20.81 o 
   5   1  12       34.97       27.59     21.70 o 
   6   1  12        8.72      -13.96     39.36 o 
  -8   2  12      212.37      206.29     30.70 o 
  -7   2  12       17.26        6.28     19.08 o 
  -6   2  12        7.56       -1.95     26.24 o 
  -5   2  12       18.31       -4.39     16.05 o 
  -4   2  12     1164.12     1179.26     29.33 o 
  -3   2  12     1312.33     1339.32     71.08 o 
  -2   2  12      699.79      698.32     62.20 o 
  -1   2  12      159.53      254.24     74.69 o 
   0   2  12        1.40      -24.14     24.14 o 
   1   2  12       26.42       17.79     19.70 o 
   2   2  12       53.88       78.97     21.78 o 
   3   2  12       59.96       62.85     23.92 o 
   4   2  12      150.89      135.05     24.44 o 
   5   2  12        3.87       17.86     21.12 o 
  -8   3  12        1.93       -2.15     24.26 o 
  -7   3  12      266.01      272.62     24.00 o 
  -6   3  12       70.40       90.23     22.05 o 
  -5   3  12      549.08      529.51     29.79 o 
  -4   3  12      441.94      466.70     20.36 o 
  -3   3  12      573.75      558.87     62.78 o 
  -2   3  12       17.88       22.95     16.92 o 
  -1   3  12      155.22      123.16     16.51 o 
   0   3  12      101.80       60.94     41.48 o 
   1   3  12      245.09      254.26     30.61 o 
   2   3  12      353.74      301.58     22.66 o 
   3   3  12      116.26      112.50     22.15 o 
   4   3  12        0.05        4.20     21.83 o 
   5   3  12       28.08       28.38     26.22 o 
  -8   4  12       84.51       64.94     22.76 o 
  -7   4  12        5.71       10.77     23.28 o 
  -6   4  12      255.52      283.75     23.59 o 
  -5   4  12        2.35       -3.38     13.95 o 
  -4   4  12      660.82      684.88     31.95 o 
  -3   4  12      153.55      140.86     50.99 o 
  -2   4  12      169.11      142.94     19.62 o 
  -1   4  12       37.76       11.36     14.69 o 
   0   4  12      357.93      367.48     27.90 o 
   1   4  12        3.97       -6.09     18.56 o 
   2   4  12      219.70      237.72     27.75 o 
   3   4  12        9.34       13.66     19.75 o 
   4   4  12       77.64       54.31     18.92 o 
   5   4  12        3.34        4.02     20.16 o 
  -8   5  12        6.22       14.85     21.63 o 
  -7   5  12       62.82       72.49     21.15 o 
  -6   5  12       10.78       11.55     10.57 o 
  -5   5  12      174.74      258.42     37.28 o 
  -4   5  12       47.85       40.68     18.63 o 
  -3   5  12      237.35      274.17     26.87 o 
  -2   5  12       66.11       82.69     14.16 o 
  -1   5  12       28.81       35.37     22.04 o 
   0   5  12      123.77      120.88     23.12 o 
   1   5  12      324.03      313.51     21.49 o 
   2   5  12       34.53       65.44     18.05 o 
   3   5  12      117.55      127.45     18.91 o 
   4   5  12        3.05       26.80     22.25 o 
   5   5  12      348.08      374.15     38.97 o 
  -8   6  12       72.84      113.68     44.89 o 
  -7   6  12       52.93       81.98     19.34 o 
  -6   6  12      842.13      868.28     26.86 o 
  -5   6  12        5.07       -6.01     13.09 o 
  -4   6  12      327.53      396.72     27.22 o 
  -3   6  12       42.38       66.00     27.40 o 
  -2   6  12        2.63       11.30     18.67 o 
  -1   6  12       82.15       83.24     16.52 o 
   0   6  12     1001.11      977.70     40.24 o 
   1   6  12      380.96      375.78     23.44 o 
   2   6  12      133.02      174.15     18.30 o 
   3   6  12       60.89       45.88     17.93 o 
   4   6  12       42.49       49.75     18.52 o 
   5   6  12        5.25       10.64     20.28 o 
  -8   7  12       16.37       19.72     26.45 o 
  -7   7  12        0.43      -21.11     21.11 o 
  -6   7  12        8.36        4.29     16.76 o 
  -5   7  12       93.51       78.43     14.39 o 
  -4   7  12       23.78       41.11     17.94 o 
  -3   7  12       10.20       37.71     21.33 o 
  -2   7  12       12.85       17.13     16.21 o 
  -1   7  12      311.79      310.58     26.58 o 
   0   7  12      130.33      146.93     20.19 o 
   1   7  12      339.08      337.01     22.10 o 
   2   7  12        4.20       30.99     26.17 o 
   3   7  12      207.83      196.60     26.06 o 
   4   7  12       63.07       66.85     22.23 o 
   5   7  12       51.88       63.95     29.61 o 
  -8   8  12      110.41      121.87     34.61 o 
  -7   8  12        1.41       28.53     23.90 o 
  -6   8  12      121.57      156.79     17.47 o 
  -5   8  12       19.73        3.13     16.32 o 
  -4   8  12      215.11      203.94     22.28 o 
  -3   8  12       25.70       71.88     25.32 o 
  -2   8  12      204.68      184.90     28.13 o 
  -1   8  12       92.52      111.50     19.48 o 
   0   8  12      617.13      586.48     29.35 o 
   1   8  12       41.77       42.79     19.46 o 
   2   8  12      235.90      267.11     31.90 o 
   3   8  12      308.12      360.94     25.33 o 
   4   8  12       43.42       36.34     19.52 o 
   5   8  12        0.24        0.21     17.66 o 
  -7   9  12        1.64        1.96     18.06 o 
  -6   9  12        0.09       -2.22     15.94 o 
  -5   9  12      210.56      257.06     29.81 o 
  -4   9  12        7.87        8.10     16.99 o 
  -3   9  12       71.78       85.23     27.10 o 
  -2   9  12       15.13      -11.49     23.86 o 
  -1   9  12      137.87      146.89     11.06 o 
   0   9  12        1.05      -13.01     17.07 o 
   1   9  12      154.97      180.89     24.76 o 
   2   9  12      108.23      131.58     22.44 o 
   3   9  12      619.08      746.69     32.14 o 
   4   9  12      303.68      401.87     23.94 o 
  -7  10  12        1.70      -12.07     16.64 o 
  -6  10  12       23.02       19.15     15.81 o 
  -5  10  12        4.86       17.16     19.13 o 
  -4  10  12      329.67      385.72     40.00 o 
  -3  10  12        0.01       42.77     20.18 o 
  -2  10  12      235.37      291.72     25.36 o 
  -1  10  12        0.45       -3.71      8.36 o 
   0  10  12      298.30      321.83     20.49 o 
   1  10  12       12.16       35.52     18.27 o 
   2  10  12       14.34        1.92     15.58 o 
   3  10  12      136.33      108.03     30.63 o 
   4  10  12       16.79      -14.07     18.17 o 
  -7  11  12        8.11       15.29     30.06 o 
  -6  11  12       30.88       58.01     16.31 o 
  -5  11  12      276.32      305.79     34.39 o 
  -4  11  12        8.12       19.85     14.46 o 
  -3  11  12       39.63       44.04     25.09 o 
  -2  11  12       32.40       68.42     29.22 o 
  -1  11  12      324.42      260.00     46.22 o 
   0  11  12        4.29       13.26     10.87 o 
   1  11  12      109.61      102.83     16.72 o 
   2  11  12      110.38      103.92     21.11 o 
   3  11  12       78.40       91.62     22.03 o 
   4  11  12       29.40       21.89     21.33 o 
  -6  12  12      118.31       80.17     18.86 o 
  -5  12  12        0.60      -19.44     22.91 o 
  -4  12  12       55.13       19.94     19.84 o 
  -3  12  12        0.30      -22.86     24.46 o 
  -2  12  12      128.02      119.32     24.83 o 
  -1  12  12        0.81       21.82     16.27 o 
   0  12  12      216.48      174.97     24.45 o 
   1  12  12        2.97      -10.63     18.38 o 
   2  12  12        1.80        8.74     14.90 o 
   3  12  12      137.26      114.29     22.07 o 
  -6  13  12       54.88       37.20     18.79 o 
  -5  13  12      104.65       88.40     29.10 o 
  -4  13  12       61.74       41.92     23.23 o 
  -3  13  12       22.82       21.57     18.86 o 
  -2  13  12       16.11       29.14     28.37 o 
  -1  13  12       34.88        2.05     16.10 o 
   0  13  12       33.21       24.47     11.22 o 
   1  13  12       98.24      114.04     21.90 o 
   2  13  12       47.72       11.62     17.95 o 
   3  13  12       14.37       51.16     32.40 o 
  -5  14  12       17.27        9.03     26.33 o 
  -4  14  12       45.37       35.31     24.54 o 
  -3  14  12       19.00       48.03     36.32 o 
  -2  14  12       39.46       53.53     22.11 o 
  -1  14  12        0.64       -1.06     17.76 o 
   0  14  12      167.45      135.08     23.74 o 
   1  14  12        0.06        9.89     19.82 o 
   2  14  12       19.32       16.47     17.93 o 
   3  14  12       91.50       64.43     23.02 o 
  -5  15  12       34.64       63.47     17.22 o 
  -4  15  12       23.60       29.28     23.60 o 
  -3  15  12       69.96       50.55     23.45 o 
  -2  15  12       16.42      -25.63     33.27 o 
  -1  15  12      205.94      223.04     20.96 o 
   0  15  12        8.06       27.41     18.60 o 
   1  15  12       13.57       16.47     19.56 o 
   2  15  12        8.67      -15.59     15.59 o 
  -4  16  12      108.78      101.56     19.83 o 
  -3  16  12       55.06       81.64     25.71 o 
  -2  16  12        7.78       23.61     20.63 o 
  -1  16  12      172.71      208.17     20.43 o 
   0  16  12      222.47      167.73     26.70 o 
   1  16  12        1.75        4.60     11.89 o 
  -3  17  12       93.21      139.46     34.41 o 
  -2  17  12        0.03       16.67     45.16 o 
  -1  17  12      491.48      601.71     34.39 o 
   0  17  12        0.01        6.99     15.15 o 
  -7   0  13      448.45      469.74     41.35 o 
  -5   0  13      152.14      146.12     41.79 o 
  -3   0  13        0.71       18.88     36.65 o 
  -1   0  13      743.47      728.02     61.08 o 
   1   0  13      357.38      342.15     39.24 o 
   3   0  13       57.27       49.27     33.16 o 
  -7   1  13        1.73       -5.58     22.59 o 
  -6   1  13       47.86       37.58     22.88 o 
  -5   1  13       55.31       57.35     20.58 o 
  -4   1  13      102.04      115.34     24.61 o 
  -3   1  13       58.85       67.09     34.71 o 
  -2   1  13      111.13       94.08     28.84 o 
  -1   1  13       26.31       53.92     28.86 o 
   0   1  13       15.47        1.54     21.42 o 
   1   1  13      141.60      135.09     25.91 o 
   2   1  13      323.33      335.80     27.55 o 
   3   1  13        5.85       15.61     24.78 o 
   4   1  13       59.24       21.84     21.25 o 
  -7   2  13      205.14      198.15     30.80 o 
  -6   2  13       33.12       38.92     20.62 o 
  -5   2  13      172.43      209.60     23.73 o 
  -4   2  13       24.99      -10.16     18.68 o 
  -3   2  13      353.47      312.01     59.80 o 
  -2   2  13       68.35       13.09     19.30 o 
  -1   2  13        1.42       12.96     48.89 o 
   0   2  13        2.90       34.09     32.78 o 
   1   2  13       87.64      148.41     33.26 o 
   2   2  13       62.34       44.72     30.51 o 
   3   2  13       34.84       54.98     31.21 o 
   4   2  13        5.73        6.11     18.96 o 
  -7   3  13        0.59       -0.44     22.68 o 
  -6   3  13      109.73      138.29     28.70 o 
  -5   3  13      228.64      241.29     42.24 o 
  -4   3  13       11.37       22.77     18.11 o 
  -3   3  13       10.77       -9.09     29.40 o 
  -2   3  13      201.48      183.74     20.40 o 
  -1   3  13       10.01       -6.79     13.65 o 
   0   3  13       24.30        4.26     14.47 o 
   1   3  13      220.97      294.05     21.74 o 
   2   3  13      459.50      465.97     38.61 o 
   3   3  13       10.34       33.95     21.27 o 
   4   3  13       10.26        1.38     29.15 o 
  -7   4  13       14.70      -16.34     21.64 o 
  -6   4  13        1.40       17.98     20.70 o 
  -5   4  13       13.09       22.05     34.72 o 
  -4   4  13       64.98       62.16     21.00 o 
  -3   4  13     1081.91     1043.27     46.02 o 
  -2   4  13       66.44       74.04     27.80 o 
  -1   4  13        9.70      -11.50     18.43 o 
   0   4  13      122.95      151.35     22.93 o 
   1   4  13       49.92       31.33     19.22 o 
   2   4  13       76.36       58.80     17.94 o 
   3   4  13       21.15        0.85     18.35 o 
   4   4  13        5.94       12.54     20.76 o 
  -7   5  13       13.26       34.47     23.79 o 
  -6   5  13      587.75      642.95     31.79 o 
  -5   5  13       47.38       55.02     24.58 o 
  -4   5  13       29.29       39.54     15.18 o 
  -3   5  13        0.70        5.90     26.36 o 
  -2   5  13      137.73      132.76     37.79 o 
  -1   5  13       92.70       66.65     18.32 o 
   0   5  13       15.37       14.29     13.85 o 
   1   5  13       10.45       33.16     20.31 o 
   2   5  13      186.06      250.74     34.02 o 
   3   5  13       12.67        6.75     24.31 o 
   4   5  13       51.16       70.92     23.33 o 
  -7   6  13       96.47      178.42     22.76 o 
  -6   6  13       65.24       90.46     24.80 o 
  -5   6  13      189.87      219.84     15.22 o 
  -4   6  13      137.99      133.93     15.02 o 
  -3   6  13       98.13      108.30     33.37 o 
  -2   6  13       34.78       15.64     24.98 o 
  -1   6  13       43.44       30.33     16.60 o 
   0   6  13       72.33       47.61     15.80 o 
   1   6  13        1.05       -7.17     20.70 o 
   2   6  13        9.53       12.65     18.53 o 
   3   6  13      255.90      304.81     28.10 o 
   4   6  13        4.24      -19.18     19.18 o 
  -7   7  13       20.10       -0.69     17.80 o 
  -6   7  13      202.47      308.45     31.98 o 
  -5   7  13      267.88      357.12     33.21 o 
  -4   7  13       72.29      105.59     22.47 o 
  -3   7  13        0.04      -21.58     21.58 o 
  -2   7  13       13.45       -3.12     38.87 o 
  -1   7  13       32.37       26.11     36.10 o 
   0   7  13        3.81       21.83     18.22 o 
   1   7  13        9.20       22.75     16.09 o 
   2   7  13       12.91       -2.46     16.87 o 
   3   7  13       21.37        4.32     18.00 o 
  -6   8  13       86.94       44.69     20.00 o 
  -5   8  13      328.71      336.84     23.57 o 
  -4   8  13      179.21      163.35     25.81 o 
  -3   8  13        2.96       -9.18     28.45 o 
  -2   8  13        8.05        4.99     30.18 o 
  -1   8  13       79.88       93.09     33.52 o 
   0   8  13        0.95       10.47     19.07 o 
   1   8  13      100.27       77.60     22.72 o 
   2   8  13      242.43      272.66     62.84 o 
   3   8  13      114.03      108.80     28.77 o 
  -6   9  13        6.61      -15.99     19.72 o 
  -5   9  13       34.91       52.67     22.67 o 
  -4   9  13       60.23       40.08     23.44 o 
  -3   9  13       10.89       42.30     24.13 o 
  -2   9  13      148.58      179.70     29.05 o 
  -1   9  13        4.55      -17.90     23.12 o 
   0   9  13       33.52       17.80     18.27 o 
   1   9  13        0.34        5.19     43.66 o 
   2   9  13       80.39      111.87     21.17 o 
   3   9  13       28.95       27.71     19.35 o 
  -6  10  13        4.35        7.26     15.79 o 
  -5  10  13      327.60      365.32     24.61 o 
  -4  10  13       47.57       36.10     21.70 o 
  -3  10  13        0.92       -8.75     30.52 o 
  -2  10  13       55.79       84.61     28.75 o 
  -1  10  13      603.06      634.46     31.36 o 
   0  10  13        6.90       -4.62     22.69 o 
   1  10  13      100.77       86.08     22.58 o 
   2  10  13       63.87       84.43     22.36 o 
   3  10  13        0.57       -5.65     24.38 o 
  -5  11  13       14.11       44.20     30.47 o 
  -4  11  13      145.82      152.75     27.35 o 
  -3  11  13        1.73       71.54     25.38 o 
  -2  11  13      572.31      617.77     32.58 o 
  -1  11  13      201.63      142.55     35.80 o 
   0  11  13       14.86       -0.16     22.47 o 
   1  11  13        0.05       27.55     20.52 o 
   2  11  13       44.25       -9.58     26.77 o 
  -5  12  13       57.46       73.55     20.76 o 
  -4  12  13        4.84      -13.42     37.23 o 
  -3  12  13      128.13       72.25     42.02 o 
  -2  12  13      159.33      189.58     25.83 o 
  -1  12  13      137.58      103.98     20.28 o 
   0  12  13       28.87       37.30     29.60 o 
   1  12  13       63.95       56.28     15.64 o 
   2  12  13       90.85       28.96     28.58 o 
  -4  13  13       48.86       22.06     22.21 o 
  -3  13  13       58.75       99.00     22.90 o 
  -2  13  13      411.65      432.70     35.79 o 
  -1  13  13       30.83       36.22     23.81 o 
   0  13  13       81.45       79.82     27.78 o 
   1  13  13       90.48       81.49     24.11 o 
  -3  14  13       54.07       87.71     28.65 o 
  -2  14  13      133.68      120.87     24.43 o 
  -1  14  13       64.18       52.85     19.70 o 
   0  14  13       23.14        2.04     20.65 o 
  -6   0  14       41.14        8.60     40.01 o 
  -4   0  14       14.23       22.87     29.88 o 
   0   0  14       92.80      179.37     49.98 o 
   2   0  14        1.83       19.24     40.83 o 
  -6   1  14        1.38       -6.41     20.66 o 
  -5   1  14      117.32      119.94     25.33 o 
  -4   1  14        1.65      -10.80     23.21 o 
  -3   1  14       10.75       -5.88     47.48 o 
  -2   1  14       32.75       10.89     27.29 o 
  -1   1  14       97.14       94.12     39.20 o 
   0   1  14        3.33       36.46     37.76 o 
   1   1  14      396.30      448.60     38.85 o 
   2   1  14       11.59       -3.74     25.13 o 
   3   1  14      214.09      303.22     51.64 o 
  -6   2  14       22.51       11.39     21.05 o 
  -5   2  14       28.41        2.81     23.26 o 
  -4   2  14      115.10      175.94     27.23 o 
  -3   2  14      115.38      123.86     41.09 o 
  -2   2  14       61.34       86.35     30.63 o 
  -1   2  14        3.45       12.90     17.83 o 
   0   2  14        0.72       13.18     17.11 o 
   1   2  14      120.04       93.39     20.74 o 
   2   2  14       34.50       22.91     21.95 o 
  -6   3  14       21.37       21.10     37.03 o 
  -5   3  14      146.40      188.31     31.60 o 
  -4   3  14        3.66       -0.76     21.85 o 
  -3   3  14        0.55       18.68     34.71 o 
  -2   3  14        0.40        7.99     26.88 o 
  -1   3  14       12.34       22.43     37.21 o 
   0   3  14       50.61       48.08     24.40 o 
   1   3  14       46.76       79.08     33.02 o 
   2   3  14        0.75       11.80     21.23 o 
  -6   4  14        0.35       30.01     37.39 o 
  -5   4  14       13.97       20.98     34.15 o 
  -4   4  14      111.48      141.87     47.58 o 
  -3   4  14        0.16        3.96     22.69 o 
  -2   4  14        9.62       19.78     34.93 o 
  -1   4  14        0.25      -29.43     73.86 o 
   0   4  14        9.28       24.64     22.25 o 
   1   4  14      280.68      392.33     48.25 o 
   2   4  14      100.49      120.03     21.60 o 
  -5   5  14       31.22       23.69     28.11 o 
  -4   5  14        6.00       26.42     24.13 o 
  -3   5  14       38.47       29.84     24.25 o 
  -2   5  14        0.01       38.87     38.32 o 
  -1   5  14        4.85       30.54     41.65 o 
   0   5  14      150.59      146.93     19.07 o 
   1   5  14       63.44       74.27     20.93 o 
   2   5  14       38.78       27.18     20.84 o 
  -5   6  14       57.06       29.87     23.18 o 
  -4   6  14        0.92        9.10     40.26 o 
  -3   6  14        0.13      -15.15     25.94 o 
  -2   6  14       68.04       61.97     34.77 o 
  -1   6  14        3.43       26.85     28.66 o 
   0   6  14      218.54      236.69     30.77 o 
   1   6  14      213.19      284.28     40.40 o 
   2   6  14       33.97       15.76     33.50 o 
  -5   7  14        2.74      -13.59     22.29 o 
  -4   7  14       36.07       40.80     24.41 o 
  -3   7  14       71.11       93.69     29.12 o 
  -2   7  14        3.33      -23.12     35.65 o 
  -1   7  14       20.15       17.12     48.31 o 
   0   7  14      179.42      176.74     35.17 o 
   1   7  14       16.31       33.11     21.73 o 
  -4   8  14      198.74      194.68     63.82 o 
  -3   8  14       20.73      -11.92     24.59 o 
  -2   8  14        0.53       -6.74     25.15 o 
  -1   8  14      107.41      179.07     68.30 o 
   0   8  14       67.19       40.69     29.02 o 
   1   8  14       39.59       19.16     19.40 o 
  -4   9  14        0.22        6.87     28.58 o 
  -3   9  14      193.55      313.51     69.31 o 
  -2   9  14       85.03      111.66     32.08 o 
  -1   9  14        0.68      -22.07     29.99 o 
   0   9  14       29.81       41.50     25.21 o 
   1   9  14      303.52      385.03     40.39 o 
  -3  10  14       17.42       26.10     23.28 o 
  -2  10  14       14.55       25.40     28.26 o 
  -1  10  14      147.87      188.95     42.08 o 
   0  10  14        0.74      -24.25     24.25 o 
  -2  11  14       53.89       39.43     36.65 o 
  -3   0  15      239.64      157.15     50.53 o 
  -1   0  15      213.88      127.72     52.20 o 
  -3   1  15        4.86       62.20     44.98 o 
  -2   1  15       19.95        8.90     30.04 o 
  -1   1  15        6.42      -14.99     43.87 o 
   0   1  15       79.39       37.21     48.87 o 
  -3   2  15       76.64      118.32     34.74 o 
  -1   2  15      152.81       90.52     48.31 o 
  -3   3  15      115.96      152.71     48.31 o 
  -2   3  15       55.92       10.00     42.20 o 
  -1   3  15        5.89       30.80     41.13 o 
  -2   4  15        0.63       -4.81     35.82 o 
                                                 
